# Supplementary material for: Description of two new species of Paraonidae (Annelida) from the Gulf of Thailand, Western Pacific
Source: Zookeys. 2020 Jul 22;951:1–20. doi: 10.3897/zookeys.951.51686 (PMC7390806; doi:10.3897/zookeys.951.51686)
Supplement: XML Treatment for Aricidea ( Acmira) anusakdii [file zookeys.951.51686-treatment1.xml]

<!DOCTYPE tp:taxon-treatment
  PUBLIC "-//TaxonX//DTD Taxonomic Treatment Publishing DTD v0 20100105//EN" "tax-treatment-NSO.dtd">
<tp:taxon-treatment xmlns:tp="http://www.plazi.org/taxpub"><tp:treatment-meta><kwd-group><label>Taxon classification</label><kwd><named-content xmlns:xlink="http://www.w3.org/1999/xlink" content-type="kingdom">Animalia</named-content></kwd><kwd><named-content xmlns:xlink="http://www.w3.org/1999/xlink" content-type="order">Cirratulida</named-content></kwd><kwd><named-content xmlns:xlink="http://www.w3.org/1999/xlink" content-type="family">Paraonidae</named-content></kwd></kwd-group><mixed-citation publication-type="journal"><person-group><name><surname>Plathong</surname><given-names>Jintana</given-names></name><name><surname>Hernández-Alcántara</surname><given-names>Pablo</given-names></name><name><surname>Harris</surname><given-names>Leslie</given-names></name><name><surname>Plathong</surname><given-names>Sakanan</given-names></name></person-group><article-title>Description of two new species of <tp:taxon-name><tp:taxon-name-part taxon-name-part-type="family">Paraonidae</tp:taxon-name-part></tp:taxon-name> (<tp:taxon-name><tp:taxon-name-part taxon-name-part-type="phylum">Annelida</tp:taxon-name-part></tp:taxon-name>) from the Gulf of Thailand, Western Pacific</article-title><source>Zookeys</source><day>22</day><month>7</month><year>2020</year><volume>951</volume><fpage>1</fpage><lpage>20</lpage><pub-id pub-id-type="doi">10.3897/zookeys.951.51686</pub-id></mixed-citation></tp:treatment-meta><tp:nomenclature><tp:taxon-name><object-id xmlns:xlink="http://www.w3.org/1999/xlink" content-type="arpha" xlink:type="simple">6AA3B4E4-D8A3-5DBC-9257-BD0B2ECEFA9C</object-id>
              <tp:taxon-name-part taxon-name-part-type="genus" reg="Aricidea">Aricidea</tp:taxon-name-part> (<tp:taxon-name-part taxon-name-part-type="subgenus" reg="Acmira"> Acmira</tp:taxon-name-part>) <tp:taxon-name-part taxon-name-part-type="species" reg="anusakdii"> anusakdii</tp:taxon-name-part><object-id xmlns:xlink="http://www.w3.org/1999/xlink" content-type="zoobank" xlink:type="simple">http://zoobank.org/5D4169E8-76CF-4638-8E77-70D681CCCF3B</object-id></tp:taxon-name><tp:taxon-status xmlns:xlink="http://www.w3.org/1999/xlink" xlink:type="simple"> sp. nov.</tp:taxon-status><xref ref-type="fig" rid="F1">Figures 1A</xref><xref ref-type="fig" rid="F2">, 2</xref><xref ref-type="fig" rid="F3">, 3</xref><xref ref-type="fig" rid="F4">, 4</xref></tp:nomenclature><tp:treatment-sec sec-type="material" id="SECID0ELYAE"><title>Material examined.</title><p>178 specimens, incomplete, collected from Songkhla Sea, the Gulf of Thailand, Western Pacific. Coll. MEM (Marine Ecosearch Management Co., Ltd.), mud mixed with sand and shells. Details of geographic positions and environmental characteristics of sampling stations are in Table <xref ref-type="table" rid="T2">2</xref>. <bold><italic>Holotype</italic>.</bold><named-content xmlns:xlink="http://www.w3.org/1999/xlink" content-type="dwc:institutional_code" xlink:type="simple">PSUZC</named-content>-POL-0047, Sta. S09-24, 21 Mar. 2017. <bold><italic>Paratypes</italic>.</bold><named-content xmlns:xlink="http://www.w3.org/1999/xlink" content-type="dwc:institutional_code" xlink:type="simple">PSUZC</named-content>-POL-0048 (1 spec.), Sta. S09-6, 4 Mar. 2011; <named-content xmlns:xlink="http://www.w3.org/1999/xlink" content-type="dwc:institutional_code" xlink:type="simple">PSUZC</named-content>-POL-0049 (1 spec.), Sta. S07, 4 Jun. 2014; <named-content xmlns:xlink="http://www.w3.org/1999/xlink" content-type="dwc:institutional_code" xlink:type="simple">PSUZC</named-content>-POL-0050 (1 spec.), Sta. S08, 4 Jun. 2014; <named-content xmlns:xlink="http://www.w3.org/1999/xlink" content-type="dwc:institutional_code" xlink:type="simple">PSUZC</named-content>-POL-0051 (1 spec.), Sta. S10-3, 5 May 2018; <named-content xmlns:xlink="http://www.w3.org/1999/xlink" content-type="dwc:institutional_code" xlink:type="simple">PSUZC</named-content>-POL-0052 (1 spec.), Sta. S07, 22 Sep. 2016; <named-content xmlns:xlink="http://www.w3.org/1999/xlink" content-type="dwc:institutional_code" xlink:type="simple">PSUZC</named-content>-POL-0053 (1 spec., coated with gold for SEM), Sta. S05, 23 Mar. 2012; <named-content xmlns:xlink="http://www.w3.org/1999/xlink" content-type="dwc:institutional_code" xlink:type="simple">PSUZC</named-content>-POL-0054 (2 specs., coated with gold for SEM), Sta. S07, 1 Jun. 2013; <named-content xmlns:xlink="http://www.w3.org/1999/xlink" content-type="dwc:institutional_code" xlink:type="simple">PSUZC</named-content>-POL-0055 (1 spec.), Sta. S08, 14 Oct. 2015; <named-content xmlns:xlink="http://www.w3.org/1999/xlink" content-type="dwc:institutional_code" xlink:type="simple">PSUZC</named-content>-POL-0056 (1 spec., coated with gold for SEM), Sta. S07, 16 Mar. 2016; <named-content xmlns:xlink="http://www.w3.org/1999/xlink" content-type="dwc:institutional_code" xlink:type="simple">PSUZC</named-content>-POL-0058 (1 spec.), Sta. S07, 22 Sep. 2016; <named-content xmlns:xlink="http://www.w3.org/1999/xlink" content-type="dwc:institutional_code" xlink:type="simple">PSUZC</named-content>-POL-0059 (1 spec.), Sta. S10-9, 6 May 2018; <named-content xmlns:xlink="http://www.w3.org/1999/xlink" content-type="dwc:institutional_code" xlink:type="simple">PSUZC</named-content>-POL-0060 (1 spec.), Sta. S09-3, 16 Aug. 2018; <abbrev xmlns:xlink="http://www.w3.org/1999/xlink" content-type="institution" xlink:title="Australian Museum" id="ABBRID0E51AE" xlink:type="simple">AM</abbrev> W.52894 (1 spec.), Sta. S12-3, 9 Feb. 2012; <abbrev xmlns:xlink="http://www.w3.org/1999/xlink" content-type="institution" xlink:title="Australian Museum" id="ABBRID0ED2AE" xlink:type="simple">AM</abbrev> W.52895 (1 spec.), Sta. S10-9, 6 May 2018.</p><table-wrap id="T2" position="float" orientation="portrait"><label>Table 2.</label><caption><p>Stations, geographic positions, depths and sediment types where <tp:taxon-name><tp:taxon-name-part taxon-name-part-type="genus" reg="Aricidea">Aricidea</tp:taxon-name-part></tp:taxon-name> (<tp:taxon-name><tp:taxon-name-part taxon-name-part-type="genus" reg="Aricidea"/><tp:taxon-name-part taxon-name-part-type="subgenus" reg="Acmira">Acmira</tp:taxon-name-part></tp:taxon-name>) <tp:taxon-name><tp:taxon-name-part taxon-name-part-type="genus" reg="Aricidea"/><tp:taxon-name-part taxon-name-part-type="subgenus" reg="Acmira"/><tp:taxon-name-part taxon-name-part-type="species" reg="anusakdii">anusakdii</tp:taxon-name-part></tp:taxon-name> sp. nov. and <tp:taxon-name><tp:taxon-name-part taxon-name-part-type="genus" reg="Aricidea">Aricidea</tp:taxon-name-part></tp:taxon-name> (<tp:taxon-name><tp:taxon-name-part taxon-name-part-type="genus" reg="Aricidea"/><tp:taxon-name-part taxon-name-part-type="subgenus" reg="Aricidea">Aricidea</tp:taxon-name-part></tp:taxon-name>) <tp:taxon-name><tp:taxon-name-part taxon-name-part-type="genus" reg="Aricidea"/><tp:taxon-name-part taxon-name-part-type="subgenus" reg="Aricidea"/><tp:taxon-name-part taxon-name-part-type="species" reg="thammapinanae">thammapinanae</tp:taxon-name-part></tp:taxon-name> sp. nov. were collected in the Songkhla Sea, Gulf of Thailand. (*= specimen used for SEM image and italic = <tp:taxon-name><tp:taxon-name-part taxon-name-part-type="genus" reg="Aricidea">A.</tp:taxon-name-part></tp:taxon-name> (<tp:taxon-name><tp:taxon-name-part taxon-name-part-type="genus" reg="Aricidea"/><tp:taxon-name-part taxon-name-part-type="subgenus" reg="Aricidea">A.</tp:taxon-name-part></tp:taxon-name>) <tp:taxon-name><tp:taxon-name-part taxon-name-part-type="genus" reg="Aricidea"/><tp:taxon-name-part taxon-name-part-type="subgenus" reg="Aricidea"/><tp:taxon-name-part taxon-name-part-type="species" reg="thammapinanae">thammapinanae</tp:taxon-name-part></tp:taxon-name>).</p></caption><table id="TID0E1IAG" rules="all"><tbody><tr><th rowspan="1" colspan="1">Station</th><th rowspan="1" colspan="1">Sampling Date/ Number of individuals</th><th rowspan="1" colspan="1">Latitude / Longitude</th><th rowspan="1" colspan="1">Depth (m)</th><th rowspan="1" colspan="1">Sediment type</th></tr><tr><td rowspan="1" colspan="1">
                      <bold>S02</bold>
                    </td><td rowspan="1" colspan="1">11/10/2013 (1)</td><td rowspan="1" colspan="1">
                      <named-content xmlns:xlink="http://www.w3.org/1999/xlink" content-type="dwc:verbatimCoordinates" xlink:type="simple">
                        <named-content content-type="geo-json" specific-use="{&#34;type&#34;:&#34;Point&#34;,&#34;coordinates&#34;:[100.470833,7.528889]}" id="NCID0EA5AE" xlink:type="simple">7°31'44"N, 100°28'15"E</named-content>
                      </named-content>
                    </td><td rowspan="1" colspan="1">10</td><td rowspan="1" colspan="1">Muddy with sand</td></tr><tr><td rowspan="1" colspan="1">
                      <bold>S05</bold>
                    </td><td rowspan="1" colspan="1">23/5/ 2012 (1*), 21/5/2015 (2)</td><td rowspan="1" colspan="1">
                      <named-content xmlns:xlink="http://www.w3.org/1999/xlink" content-type="dwc:verbatimCoordinates" xlink:type="simple">
                        <named-content content-type="geo-json" specific-use="{&#34;type&#34;:&#34;Point&#34;,&#34;coordinates&#34;:[100.565833,7.567500]}" id="NCID0E35AE" xlink:type="simple">7°34'03"N, 100°33'57"E</named-content>
                      </named-content>
                    </td><td rowspan="1" colspan="1">16.5</td><td rowspan="1" colspan="1">Muddy with sand and shells; upper sediment brown, lower sticky and dark</td></tr><tr><td rowspan="1" colspan="1">
                      <bold>S06</bold>
                    </td><td rowspan="1" colspan="1">17/10/2013 (1)</td><td rowspan="1" colspan="1">
                      <named-content xmlns:xlink="http://www.w3.org/1999/xlink" content-type="dwc:verbatimCoordinates" xlink:type="simple">
                        <named-content content-type="geo-json" specific-use="{&#34;type&#34;:&#34;Point&#34;,&#34;coordinates&#34;:[100.616111,7.335833]}" id="NCID0EY6AE" xlink:type="simple">7°20'09"N, 100°36'58"E</named-content>
                      </named-content>
                    </td><td rowspan="1" colspan="1">15.5</td><td rowspan="1" colspan="1">Upper sediment muddy with sand, lower sticky mud with shells</td></tr><tr><td rowspan="1" colspan="1">
                      <bold>S07</bold>
                    </td><td rowspan="1" colspan="1">24/5/2012 (2), 10/10/2012 (1), 21/2/2013 (1), 1/6/2013 (5*), 16/10/2013 (3), 5/2/2014 (2), 4/6/2014 (3), 8/10/2014 (5), 26/2/2015 (1), 20/5/2015 (4), 20/5/2015 (2), 16/3/2016 (1*), 18/5/2016 (3), 22/9/2016 (5)</td><td rowspan="1" colspan="1">
                      <named-content xmlns:xlink="http://www.w3.org/1999/xlink" content-type="dwc:verbatimCoordinates" xlink:type="simple">
                        <named-content content-type="geo-json" specific-use="{&#34;type&#34;:&#34;Point&#34;,&#34;coordinates&#34;:[100.717222,7.733611]}" id="NCID0EVAAG" xlink:type="simple">7°44'01"N, 100°43'02"E</named-content>
                      </named-content>
                    </td><td rowspan="1" colspan="1">26.5</td><td rowspan="1" colspan="1">Muddy with shells; upper sediment brown, lower sticky and green</td></tr><tr><td rowspan="1" colspan="1">
                      <bold>S08</bold>
                    </td><td rowspan="1" colspan="1">30/1/2012 (1), 24/5/2012 (2), 10/10/2012 (1), 1/6/2013 (1), 16/10/2013 (1), 5/2/2014 (4), 4/6/2014 (1), 8/10/2014 (1), 14/10/2015 (1*)</td><td rowspan="1" colspan="1">
                      <named-content xmlns:xlink="http://www.w3.org/1999/xlink" content-type="dwc:verbatimCoordinates" xlink:type="simple">
                        <named-content content-type="geo-json" specific-use="{&#34;type&#34;:&#34;Point&#34;,&#34;coordinates&#34;:[100.785000,7.486111]}" id="NCID0ERBAG" xlink:type="simple">7°29'10"N, 100°47'06"E</named-content>
                      </named-content>
                    </td><td rowspan="1" colspan="1">25.0</td><td rowspan="1" colspan="1">Muddy with shells; lower sediment sticky mud</td></tr><tr><td rowspan="1" colspan="1">
                      <bold>S09-1</bold>
                    </td><td rowspan="1" colspan="1">7/2/2012 (1), 24/3/2017 (2), 17/8/2018 (2)</td><td rowspan="1" colspan="1">
                      <named-content xmlns:xlink="http://www.w3.org/1999/xlink" content-type="dwc:verbatimCoordinates" xlink:type="simple">
                        <named-content content-type="geo-json" specific-use="{&#34;type&#34;:&#34;Point&#34;,&#34;coordinates&#34;:[100.711389,7.536944]}" id="NCID0ENCAG" xlink:type="simple">7°32'13"N, 100°42'41"E</named-content>
                      </named-content>
                    </td><td rowspan="1" colspan="1">24</td><td rowspan="1" colspan="1">Muddy with sand and shells</td></tr><tr><td rowspan="1" colspan="1">
                      <bold>S09-3</bold>
                    </td><td rowspan="1" colspan="1">7/3/2011 (1), 8/3/2014 (1), 16/8/2018 (2)</td><td rowspan="1" colspan="1">
                      <named-content xmlns:xlink="http://www.w3.org/1999/xlink" content-type="dwc:verbatimCoordinates" xlink:type="simple">
                        <named-content content-type="geo-json" specific-use="{&#34;type&#34;:&#34;Point&#34;,&#34;coordinates&#34;:[100.711389,7.533611]}" id="NCID0EJDAG" xlink:type="simple">7°32'1"N, 100°42'41"E</named-content>
                      </named-content>
                    </td><td rowspan="1" colspan="1">24</td><td rowspan="1" colspan="1">Muddy with sand and shells</td></tr><tr><td rowspan="1" colspan="1">
                      <bold>S09-5</bold>
                    </td><td rowspan="1" colspan="1">17/8/2018 (2)</td><td rowspan="1" colspan="1">
                      <named-content xmlns:xlink="http://www.w3.org/1999/xlink" content-type="dwc:verbatimCoordinates" xlink:type="simple">
                        <named-content content-type="geo-json" specific-use="{&#34;type&#34;:&#34;Point&#34;,&#34;coordinates&#34;:[100.708333,7.533611]}" id="NCID0EFEAG" xlink:type="simple">7°32'1"N, 100°42'30"E</named-content>
                      </named-content>
                    </td><td rowspan="1" colspan="1">24</td><td rowspan="1" colspan="1">Muddy with sand and shells</td></tr><tr><td rowspan="1" colspan="1">
                      <bold>S09-6</bold>
                    </td><td rowspan="1" colspan="1">4/3/2011 (1)</td><td rowspan="1" colspan="1">
                      <named-content xmlns:xlink="http://www.w3.org/1999/xlink" content-type="dwc:verbatimCoordinates" xlink:type="simple">
                        <named-content content-type="geo-json" specific-use="{&#34;type&#34;:&#34;Point&#34;,&#34;coordinates&#34;:[100.705833,7.536944]}" id="NCID0EBFAG" xlink:type="simple">7°32'13"N, 100°42'21"E</named-content>
                      </named-content>
                    </td><td rowspan="1" colspan="1">23.6</td><td rowspan="1" colspan="1">Muddy with sand and shells</td></tr><tr><td rowspan="1" colspan="1">
                      <bold>S09-7</bold>
                    </td><td rowspan="1" colspan="1">7/2/2012 (1)</td><td rowspan="1" colspan="1">
                      <named-content xmlns:xlink="http://www.w3.org/1999/xlink" content-type="dwc:verbatimCoordinates" xlink:type="simple">
                        <named-content content-type="geo-json" specific-use="{&#34;type&#34;:&#34;Point&#34;,&#34;coordinates&#34;:[100.706667,7.538333]}" id="NCID0E4FAG" xlink:type="simple">7°32'18"N, 100°42'24"E</named-content>
                      </named-content>
                    </td><td rowspan="1" colspan="1">23.7</td><td rowspan="1" colspan="1">Muddy with sand and shells</td></tr><tr><td rowspan="1" colspan="1">
                      <bold>S09-10</bold>
                    </td><td rowspan="1" colspan="1">7/3/2014 (1), 25/3/2017 (1)</td><td rowspan="1" colspan="1">
                      <named-content xmlns:xlink="http://www.w3.org/1999/xlink" content-type="dwc:verbatimCoordinates" xlink:type="simple">
                        <named-content content-type="geo-json" specific-use="{&#34;type&#34;:&#34;Point&#34;,&#34;coordinates&#34;:[100.713056,7.531944]}" id="NCID0EZGAG" xlink:type="simple">7°31'55"N, 100°42'47"E</named-content>
                      </named-content>
                    </td><td rowspan="1" colspan="1">24.3</td><td rowspan="1" colspan="1">Muddy with sand and shells</td></tr><tr><td rowspan="1" colspan="1">
                      <bold>S09-11</bold>
                    </td><td rowspan="1" colspan="1">8/3/2014 (2), 25/3/2017 (1)</td><td rowspan="1" colspan="1">
                      <named-content xmlns:xlink="http://www.w3.org/1999/xlink" content-type="dwc:verbatimCoordinates" xlink:type="simple">
                        <named-content content-type="geo-json" specific-use="{&#34;type&#34;:&#34;Point&#34;,&#34;coordinates&#34;:[100.711667,7.531111]}" id="NCID0EVHAG" xlink:type="simple">7°31'52"N, 100°42'42"E</named-content>
                      </named-content>
                    </td><td rowspan="1" colspan="1">23</td><td rowspan="1" colspan="1">Muddy with sand and shells</td></tr><tr><td rowspan="1" colspan="1">
                      <bold>S09-12</bold>
                    </td><td rowspan="1" colspan="1">6/2/2012 (1), 8/3/2014 (1), 25/3/2017 (2)</td><td rowspan="1" colspan="1">
                      <named-content xmlns:xlink="http://www.w3.org/1999/xlink" content-type="dwc:verbatimCoordinates" xlink:type="simple">
                        <named-content content-type="geo-json" specific-use="{&#34;type&#34;:&#34;Point&#34;,&#34;coordinates&#34;:[100.706667,7.531944]}" id="NCID0ERIAG" xlink:type="simple">7°31'55"N, 100°42'24"E</named-content>
                      </named-content>
                    </td><td rowspan="1" colspan="1">23.8</td><td rowspan="1" colspan="1">Muddy with sand and shells</td></tr><tr><td rowspan="1" colspan="1">
                      <bold>S09-14</bold>
                    </td><td rowspan="1" colspan="1">1/3/2011 (2), 7/3/2014 (2), 1/3/2016 (2)</td><td rowspan="1" colspan="1">
                      <named-content xmlns:xlink="http://www.w3.org/1999/xlink" content-type="dwc:verbatimCoordinates" xlink:type="simple">
                        <named-content content-type="geo-json" specific-use="{&#34;type&#34;:&#34;Point&#34;,&#34;coordinates&#34;:[100.703333,7.541667]}" id="NCID0ENJAG" xlink:type="simple">7°32'30"N, 100°42'12"E</named-content>
                      </named-content>
                    </td><td rowspan="1" colspan="1">24</td><td rowspan="1" colspan="1">Muddy with sand and shells</td></tr><tr><td rowspan="1" colspan="1">
                      <bold>S09-16</bold>
                    </td><td rowspan="1" colspan="1">1/3/2016 (2), 23/3/2017 (2)</td><td rowspan="1" colspan="1">
                      <named-content xmlns:xlink="http://www.w3.org/1999/xlink" content-type="dwc:verbatimCoordinates" xlink:type="simple">
                        <named-content content-type="geo-json" specific-use="{&#34;type&#34;:&#34;Point&#34;,&#34;coordinates&#34;:[100.716389,7.541667]}" id="NCID0EJKAG" xlink:type="simple">7°32'30"N, 100°42'59"E</named-content>
                      </named-content>
                    </td><td rowspan="1" colspan="1">24</td><td rowspan="1" colspan="1">Muddy with sand and shells</td></tr><tr><td rowspan="1" colspan="1">
                      <bold>S09-17</bold>
                    </td><td rowspan="1" colspan="1">17/3/2013 (1), 7/3/2014 (2)</td><td rowspan="1" colspan="1">
                      <named-content xmlns:xlink="http://www.w3.org/1999/xlink" content-type="dwc:verbatimCoordinates" xlink:type="simple">
                        <named-content content-type="geo-json" specific-use="{&#34;type&#34;:&#34;Point&#34;,&#34;coordinates&#34;:[100.718056,7.531667]}" id="NCID0EFLAG" xlink:type="simple">7°31'54"N, 100°43'5"E</named-content>
                      </named-content>
                    </td><td rowspan="1" colspan="1">24</td><td rowspan="1" colspan="1">Muddy with sand and shells</td></tr><tr><td rowspan="1" colspan="1">
                      <bold>S09-18</bold>
                    </td><td rowspan="1" colspan="1">6/2/2012 (1), 7/3/2014 (1)</td><td rowspan="1" colspan="1">
                      <named-content xmlns:xlink="http://www.w3.org/1999/xlink" content-type="dwc:verbatimCoordinates" xlink:type="simple">
                        <named-content content-type="geo-json" specific-use="{&#34;type&#34;:&#34;Point&#34;,&#34;coordinates&#34;:[100.716111,7.528889]}" id="NCID0EBMAG" xlink:type="simple">7°31'44"N, 100°42'58"E</named-content>
                      </named-content>
                    </td><td rowspan="1" colspan="1">24</td><td rowspan="1" colspan="1">Muddy with sand and shells</td></tr><tr><td rowspan="1" colspan="1">
                      <bold>S09-19</bold>
                    </td><td rowspan="1" colspan="1">6/2/2012 (2), 7/3/2014 (1)</td><td rowspan="1" colspan="1">
                      <named-content xmlns:xlink="http://www.w3.org/1999/xlink" content-type="dwc:verbatimCoordinates" xlink:type="simple">
                        <named-content content-type="geo-json" specific-use="{&#34;type&#34;:&#34;Point&#34;,&#34;coordinates&#34;:[100.713333,7.526944]}" id="NCID0E4MAG" xlink:type="simple">7°31'37"N, 100°42'48"E</named-content>
                      </named-content>
                    </td><td rowspan="1" colspan="1">24</td><td rowspan="1" colspan="1">Muddy with sand and shells</td></tr><tr><td rowspan="1" colspan="1">
                      <bold>S09-20</bold>
                    </td><td rowspan="1" colspan="1">6/2/2012 (2)</td><td rowspan="1" colspan="1">
                      <named-content xmlns:xlink="http://www.w3.org/1999/xlink" content-type="dwc:verbatimCoordinates" xlink:type="simple">
                        <named-content content-type="geo-json" specific-use="{&#34;type&#34;:&#34;Point&#34;,&#34;coordinates&#34;:[100.703333,7.528889]}" id="NCID0EZNAG" xlink:type="simple">7°31'44"N, 100°42'12"E</named-content>
                      </named-content>
                    </td><td rowspan="1" colspan="1">24</td><td rowspan="1" colspan="1">Muddy with sand and shells</td></tr><tr><td rowspan="1" colspan="1">
                      <bold>S09-22</bold>
                    </td><td rowspan="1" colspan="1">16/8/2018 (1)</td><td rowspan="1" colspan="1">
                      <named-content xmlns:xlink="http://www.w3.org/1999/xlink" content-type="dwc:verbatimCoordinates" xlink:type="simple">
                        <named-content content-type="geo-json" specific-use="{&#34;type&#34;:&#34;Point&#34;,&#34;coordinates&#34;:[100.708333,7.536944]}" id="NCID0EVOAG" xlink:type="simple">7°32'13"N, 100°42'30"E</named-content>
                      </named-content>
                    </td><td rowspan="1" colspan="1">24</td><td rowspan="1" colspan="1">Muddy with sand and shells</td></tr><tr><td rowspan="1" colspan="1">
                      <bold>S09-24</bold>
                    </td><td rowspan="1" colspan="1">7/2/2012 (1), 7/3/2014 (1), 21/3/2017 (1)</td><td rowspan="1" colspan="1">
                      <named-content xmlns:xlink="http://www.w3.org/1999/xlink" content-type="dwc:verbatimCoordinates" xlink:type="simple">
                        <named-content content-type="geo-json" specific-use="{&#34;type&#34;:&#34;Point&#34;,&#34;coordinates&#34;:[100.713056,7.538333]}" id="NCID0ERPAG" xlink:type="simple">7°32'18"N, 100°42'47"E</named-content>
                      </named-content>
                    </td><td rowspan="1" colspan="1">24.5</td><td rowspan="1" colspan="1">Muddy with sand and shells</td></tr><tr><td rowspan="1" colspan="1">
                      <bold>S10</bold>
                    </td><td rowspan="1" colspan="1">2/3/2011 (1)</td><td rowspan="1" colspan="1">
                      <named-content xmlns:xlink="http://www.w3.org/1999/xlink" content-type="dwc:verbatimCoordinates" xlink:type="simple">
                        <named-content content-type="geo-json" specific-use="{&#34;type&#34;:&#34;Point&#34;,&#34;coordinates&#34;:[100.609167,7.472222]}" id="NCID0ENQAG" xlink:type="simple">7°28'20"N, 100°36'33"E</named-content>
                      </named-content>
                    </td><td rowspan="1" colspan="1">19</td><td rowspan="1" colspan="1">Muddy with shells</td></tr><tr><td rowspan="1" colspan="1">
                      <bold>S10-3</bold>
                    </td><td rowspan="1" colspan="1">16/2/2015 (2), 5/5/2018 (2)</td><td rowspan="1" colspan="1">
                      <named-content xmlns:xlink="http://www.w3.org/1999/xlink" content-type="dwc:verbatimCoordinates" xlink:type="simple">
                        <named-content content-type="geo-json" specific-use="{&#34;type&#34;:&#34;Point&#34;,&#34;coordinates&#34;:[100.611389,7.472778]}" id="NCID0EJRAG" xlink:type="simple">7°28'22"N, 100°36'41"E</named-content>
                      </named-content>
                    </td><td rowspan="1" colspan="1">19</td><td rowspan="1" colspan="1">Muddy with shells</td></tr><tr><td rowspan="1" colspan="1">
                      <bold>S10-4</bold>
                    </td><td rowspan="1" colspan="1">6/2/2012 (1), 15/2/2015 (3), 5/5/2018 (2)</td><td rowspan="1" colspan="1">
                      <named-content xmlns:xlink="http://www.w3.org/1999/xlink" content-type="dwc:verbatimCoordinates" xlink:type="simple">
                        <named-content content-type="geo-json" specific-use="{&#34;type&#34;:&#34;Point&#34;,&#34;coordinates&#34;:[100.610833,7.470556]}" id="NCID0EFSAG" xlink:type="simple">7°28'14"N, 100°36'39"E</named-content>
                      </named-content>
                    </td><td rowspan="1" colspan="1">19</td><td rowspan="1" colspan="1">Muddy with shells</td></tr><tr><td rowspan="1" colspan="1">
                      <bold>S10-5</bold>
                    </td><td rowspan="1" colspan="1">6/2/2012 (4), 6/5/2018 (1)</td><td rowspan="1" colspan="1">
                      <named-content xmlns:xlink="http://www.w3.org/1999/xlink" content-type="dwc:verbatimCoordinates" xlink:type="simple">
                        <named-content content-type="geo-json" specific-use="{&#34;type&#34;:&#34;Point&#34;,&#34;coordinates&#34;:[100.608611,7.470000]}" id="NCID0EBTAG" xlink:type="simple">7°28'12"N, 100°36'31"E</named-content>
                      </named-content>
                    </td><td rowspan="1" colspan="1">18.5</td><td rowspan="1" colspan="1">Muddy with shells</td></tr><tr><td rowspan="1" colspan="1">
                      <bold>S10-8</bold>
                    </td><td rowspan="1" colspan="1">5/2/2012 (3), 6/5/2018 (1)</td><td rowspan="1" colspan="1">
                      <named-content xmlns:xlink="http://www.w3.org/1999/xlink" content-type="dwc:verbatimCoordinates" xlink:type="simple">
                        <named-content content-type="geo-json" specific-use="{&#34;type&#34;:&#34;Point&#34;,&#34;coordinates&#34;:[100.602778,7.478611]}" id="NCID0E4TAG" xlink:type="simple">7°28'43"N, 100°36'10"E</named-content>
                      </named-content>
                    </td><td rowspan="1" colspan="1">18.5</td><td rowspan="1" colspan="1">Muddy with shells</td></tr><tr><td rowspan="1" colspan="1">
                      <bold>S10-9</bold>
                    </td><td rowspan="1" colspan="1">16/2/2015 (2), 6/5/2018 (2)</td><td rowspan="1" colspan="1">
                      <named-content xmlns:xlink="http://www.w3.org/1999/xlink" content-type="dwc:verbatimCoordinates" xlink:type="simple">
                        <named-content content-type="geo-json" specific-use="{&#34;type&#34;:&#34;Point&#34;,&#34;coordinates&#34;:[100.615556,7.465833]}" id="NCID0EZUAG" xlink:type="simple">7°27'57"N, 100°36'56"E</named-content>
                      </named-content>
                    </td><td rowspan="1" colspan="1">19</td><td rowspan="1" colspan="1">Muddy with shells</td></tr><tr><td rowspan="1" colspan="1">
                      <bold>S11-2</bold>
                    </td><td rowspan="1" colspan="1">27/3/2017 (1)</td><td rowspan="1" colspan="1">
                      <named-content xmlns:xlink="http://www.w3.org/1999/xlink" content-type="dwc:verbatimCoordinates" xlink:type="simple">
                        <named-content content-type="geo-json" specific-use="{&#34;type&#34;:&#34;Point&#34;,&#34;coordinates&#34;:[100.610833,7.516944]}" id="NCID0EVVAG" xlink:type="simple">7°31'01"N, 100°36'39"E</named-content>
                      </named-content>
                    </td><td rowspan="1" colspan="1">18.9</td><td rowspan="1" colspan="1">Muddy with shells</td></tr><tr><td rowspan="1" colspan="1">
                      <bold>S11-3</bold>
                    </td><td rowspan="1" colspan="1">15/3/2013 (1), 27/3/2017 (1)</td><td rowspan="1" colspan="1">
                      <named-content xmlns:xlink="http://www.w3.org/1999/xlink" content-type="dwc:verbatimCoordinates" xlink:type="simple">
                        <named-content content-type="geo-json" specific-use="{&#34;type&#34;:&#34;Point&#34;,&#34;coordinates&#34;:[100.607500,7.516944]}" id="NCID0ERWAG" xlink:type="simple">7°31'01"N, 100°36'27"E</named-content>
                      </named-content>
                    </td><td rowspan="1" colspan="1">18.8</td><td rowspan="1" colspan="1">Muddy with shells</td></tr><tr><td rowspan="1" colspan="1">
                      <bold>S12</bold>
                    </td><td rowspan="1" colspan="1">16/3/2013 (1)</td><td rowspan="1" colspan="1">
                      <named-content xmlns:xlink="http://www.w3.org/1999/xlink" content-type="dwc:verbatimCoordinates" xlink:type="simple">
                        <named-content content-type="geo-json" specific-use="{&#34;type&#34;:&#34;Point&#34;,&#34;coordinates&#34;:[100.609444,7.571667]}" id="NCID0ENXAG" xlink:type="simple">7°34'18"N, 100°36'34"E</named-content>
                      </named-content>
                    </td><td rowspan="1" colspan="1">20</td><td rowspan="1" colspan="1">Muddy with sand and shells</td></tr><tr><td rowspan="1" colspan="1">
                      <bold>S12-2</bold>
                    </td><td rowspan="1" colspan="1">26/3/2017 (1)</td><td rowspan="1" colspan="1">
                      <named-content xmlns:xlink="http://www.w3.org/1999/xlink" content-type="dwc:verbatimCoordinates" xlink:type="simple">
                        <named-content content-type="geo-json" specific-use="{&#34;type&#34;:&#34;Point&#34;,&#34;coordinates&#34;:[100.620833,7.570000]}" id="NCID0EJYAG" xlink:type="simple">7°34'12"N, 100°37'15"E</named-content>
                      </named-content>
                    </td><td rowspan="1" colspan="1">20</td><td rowspan="1" colspan="1">Muddy with sand and shells</td></tr><tr><td rowspan="1" colspan="1">
                      <bold>S12-3</bold>
                    </td><td rowspan="1" colspan="1">9/2/2012 (1)</td><td rowspan="1" colspan="1">
                      <named-content xmlns:xlink="http://www.w3.org/1999/xlink" content-type="dwc:verbatimCoordinates" xlink:type="simple">
                        <named-content content-type="geo-json" specific-use="{&#34;type&#34;:&#34;Point&#34;,&#34;coordinates&#34;:[100.617778,7.570278]}" id="NCID0EFZAG" xlink:type="simple">7°34'13"N, 100°37'4"E</named-content>
                      </named-content>
                    </td><td rowspan="1" colspan="1">19.8</td><td rowspan="1" colspan="1">Muddy with sand and shells</td></tr><tr><td rowspan="1" colspan="1">
                      <bold>S14</bold>
                    </td><td rowspan="1" colspan="1">14/3/2013 (1), 5/3/2014 (1), 19/2/2015 (1)</td><td rowspan="1" colspan="1">
                      <named-content xmlns:xlink="http://www.w3.org/1999/xlink" content-type="dwc:verbatimCoordinates" xlink:type="simple">
                        <named-content content-type="geo-json" specific-use="{&#34;type&#34;:&#34;Point&#34;,&#34;coordinates&#34;:[100.603333,7.436944]}" id="NCID0EB1AG" xlink:type="simple">7°26'13"N, 100°36'12"E</named-content>
                      </named-content>
                    </td><td rowspan="1" colspan="1">15.5</td><td rowspan="1" colspan="1">Muddy with sand and shells</td></tr><tr><td rowspan="1" colspan="1">
                      <bold>S16</bold>
                    </td><td rowspan="1" colspan="1">21/08/2012 (1*)</td><td rowspan="1" colspan="1">
                      <named-content xmlns:xlink="http://www.w3.org/1999/xlink" content-type="dwc:verbatimCoordinates" xlink:type="simple">
                        <named-content content-type="geo-json" specific-use="{&#34;type&#34;:&#34;Point&#34;,&#34;coordinates&#34;:[100.763056,7.586389]}" id="NCID0E41AG" xlink:type="simple">7°35'11"N, 100°45'47"E</named-content>
                      </named-content>
                    </td><td rowspan="1" colspan="1">22</td><td rowspan="1" colspan="1">Muddy with sand and shells</td></tr><tr><td rowspan="1" colspan="1">
                      <bold>S20</bold>
                    </td><td rowspan="1" colspan="1">20/8/2012 (2)</td><td rowspan="1" colspan="1">
                      <named-content xmlns:xlink="http://www.w3.org/1999/xlink" content-type="dwc:verbatimCoordinates" xlink:type="simple">
                        <named-content content-type="geo-json" specific-use="{&#34;type&#34;:&#34;Point&#34;,&#34;coordinates&#34;:[100.598333,7.544722]}" id="NCID0EZ2AG" xlink:type="simple">7°32'41"N, 100°35'54"E</named-content>
                      </named-content>
                    </td><td rowspan="1" colspan="1">21</td><td rowspan="1" colspan="1">Muddy with shells</td></tr><tr><td rowspan="1" colspan="1">
                      <bold>S21</bold>
                    </td><td rowspan="1" colspan="1">21/8/2012 (2), 23/3/2017 (4), 16/8/2018 (1), 21/08/2012 (1), 15/03/2013 (3, 1*), 3/06/2013 (1), 23/03/2017 (1), 23/09/2017 (1*), 16/08/2018 (4)</td><td rowspan="1" colspan="1">
                      <named-content xmlns:xlink="http://www.w3.org/1999/xlink" content-type="dwc:verbatimCoordinates" xlink:type="simple">
                        <named-content content-type="geo-json" specific-use="{&#34;type&#34;:&#34;Point&#34;,&#34;coordinates&#34;:[100.778611,7.554444]}" id="NCID0EV3AG" xlink:type="simple">7°33'16"N, 100°46'43"E</named-content>
                      </named-content>
                    </td><td rowspan="1" colspan="1">24</td><td rowspan="1" colspan="1">Muddy with sand and shells</td></tr><tr><td rowspan="1" colspan="1">
                      <bold>S23</bold>
                    </td><td rowspan="1" colspan="1">29/2/2016 (1)</td><td rowspan="1" colspan="1">
                      <named-content xmlns:xlink="http://www.w3.org/1999/xlink" content-type="dwc:verbatimCoordinates" xlink:type="simple">
                        <named-content content-type="geo-json" specific-use="{&#34;type&#34;:&#34;Point&#34;,&#34;coordinates&#34;:[100.554722,7.822222]}" id="NCID0ER4AG" xlink:type="simple">7°49'20"N, 100°33'17"E</named-content>
                      </named-content>
                    </td><td rowspan="1" colspan="1">20.5</td><td rowspan="1" colspan="1">Muddy with sand and shells</td></tr><tr><td rowspan="1" colspan="1">
                      <bold>S24</bold>
                    </td><td rowspan="1" colspan="1">30/10/2014 (1), 16/9/2014 (3), 30/10/2014 (1), 15/7/2015 (1)</td><td rowspan="1" colspan="1">
                      <named-content xmlns:xlink="http://www.w3.org/1999/xlink" content-type="dwc:verbatimCoordinates" xlink:type="simple">
                        <named-content content-type="geo-json" specific-use="{&#34;type&#34;:&#34;Point&#34;,&#34;coordinates&#34;:[100.816944,7.656111]}" id="NCID0EN5AG" xlink:type="simple">7°39'22"N, 100°49'1"E</named-content>
                      </named-content>
                    </td><td rowspan="1" colspan="1">27</td><td rowspan="1" colspan="1">Fine mud with shells</td></tr><tr><td rowspan="1" colspan="1">
                      <bold>S32</bold>
                    </td><td rowspan="1" colspan="1">26/9/2011 (5)</td><td rowspan="1" colspan="1">
                      <named-content xmlns:xlink="http://www.w3.org/1999/xlink" content-type="dwc:verbatimCoordinates" xlink:type="simple">
                        <named-content content-type="geo-json" specific-use="{&#34;type&#34;:&#34;Point&#34;,&#34;coordinates&#34;:[100.816667,7.271667]}" id="NCID0EJ6AG" xlink:type="simple">7°16'18"N, 100°49'0"E</named-content>
                      </named-content>
                    </td><td rowspan="1" colspan="1">20</td><td rowspan="1" colspan="1">Muddy with shells</td></tr><tr><td rowspan="1" colspan="1">
                      <bold>S35</bold>
                    </td><td rowspan="1" colspan="1">29/9/2011 (1)</td><td rowspan="1" colspan="1">
                      <named-content xmlns:xlink="http://www.w3.org/1999/xlink" content-type="dwc:verbatimCoordinates" xlink:type="simple">
                        <named-content content-type="geo-json" specific-use="{&#34;type&#34;:&#34;Point&#34;,&#34;coordinates&#34;:[100.543056,7.626389]}" id="NCID0EFABG" xlink:type="simple">7°37'35"N, 100°32'35"E</named-content>
                      </named-content>
                    </td><td rowspan="1" colspan="1">24</td><td rowspan="1" colspan="1">Muddy with sand and shells</td></tr><tr><td rowspan="1" colspan="1">
                      <bold>S39</bold>
                    </td><td rowspan="1" colspan="1">27/9/2011 (2)</td><td rowspan="1" colspan="1">
                      <named-content xmlns:xlink="http://www.w3.org/1999/xlink" content-type="dwc:verbatimCoordinates" xlink:type="simple">
                        <named-content content-type="geo-json" specific-use="{&#34;type&#34;:&#34;Point&#34;,&#34;coordinates&#34;:[100.770833,7.522778]}" id="NCID0EBBBG" xlink:type="simple">7°31'22"N, 100°46'15"E</named-content>
                      </named-content>
                    </td><td rowspan="1" colspan="1">22</td><td rowspan="1" colspan="1">Muddy sand</td></tr><tr><td rowspan="1" colspan="1">
                      <bold>S40-1</bold>
                    </td><td rowspan="1" colspan="1">20/8/2012 (1)</td><td rowspan="1" colspan="1">
                      <named-content xmlns:xlink="http://www.w3.org/1999/xlink" content-type="dwc:verbatimCoordinates" xlink:type="simple">
                        <named-content content-type="geo-json" specific-use="{&#34;type&#34;:&#34;Point&#34;,&#34;coordinates&#34;:[100.678056,7.497500]}" id="NCID0E4BBG" xlink:type="simple">7°29'51"N, 100°40'41"E</named-content>
                      </named-content>
                    </td><td rowspan="1" colspan="1">20</td><td rowspan="1" colspan="1">Muddy sand</td></tr><tr><td rowspan="1" colspan="1">
                      <bold>S48</bold>
                    </td><td rowspan="1" colspan="1">22/2/2015 (1)</td><td rowspan="1" colspan="1">
                      <named-content xmlns:xlink="http://www.w3.org/1999/xlink" content-type="dwc:verbatimCoordinates" xlink:type="simple">
                        <named-content content-type="geo-json" specific-use="{&#34;type&#34;:&#34;Point&#34;,&#34;coordinates&#34;:[100.708056,7.793611]}" id="NCID0EZCBG" xlink:type="simple">7°47'37"N, 100°42'29"E</named-content>
                      </named-content>
                    </td><td rowspan="1" colspan="1">24.6</td><td rowspan="1" colspan="1">Slightly muddy soil</td></tr><tr><td rowspan="1" colspan="1">
                      <bold>S49</bold>
                    </td><td rowspan="1" colspan="1">21/2/2015 (2)</td><td rowspan="1" colspan="1">
                      <named-content xmlns:xlink="http://www.w3.org/1999/xlink" content-type="dwc:verbatimCoordinates" xlink:type="simple">
                        <named-content content-type="geo-json" specific-use="{&#34;type&#34;:&#34;Point&#34;,&#34;coordinates&#34;:[100.735000,7.706944]}" id="NCID0EVDBG" xlink:type="simple">7°42'25"N, 100°44'6"E</named-content>
                      </named-content>
                    </td><td rowspan="1" colspan="1">24.7</td><td rowspan="1" colspan="1">Slightly muddy soil</td></tr><tr><td rowspan="1" colspan="1">
                      <bold>S50</bold>
                    </td><td rowspan="1" colspan="1">27/02/2015 (1)</td><td rowspan="1" colspan="1">
                      <named-content xmlns:xlink="http://www.w3.org/1999/xlink" content-type="dwc:verbatimCoordinates" xlink:type="simple">
                        <named-content content-type="geo-json" specific-use="{&#34;type&#34;:&#34;Point&#34;,&#34;coordinates&#34;:[100.782500,7.583333]}" id="NCID0EREBG" xlink:type="simple">7°35'00"N, 100°46'57"E</named-content>
                      </named-content>
                    </td><td rowspan="1" colspan="1">24</td><td rowspan="1" colspan="1">Muddy with sand and shells, greenish brown</td></tr><tr><td rowspan="1" colspan="1">
                      <bold>S54</bold>
                    </td><td rowspan="1" colspan="1">21/2/2015 (2)</td><td rowspan="1" colspan="1">
                      <named-content xmlns:xlink="http://www.w3.org/1999/xlink" content-type="dwc:verbatimCoordinates" xlink:type="simple">
                        <named-content content-type="geo-json" specific-use="{&#34;type&#34;:&#34;Point&#34;,&#34;coordinates&#34;:[100.700556,7.432500]}" id="NCID0ENFBG" xlink:type="simple">7°25'57"N, 100°42'2"E</named-content>
                      </named-content>
                    </td><td rowspan="1" colspan="1">15</td><td rowspan="1" colspan="1">Muddy with shells</td></tr><tr><td rowspan="1" colspan="1">
                      <bold>S55</bold>
                    </td><td rowspan="1" colspan="1">14/7/2015 (1)</td><td rowspan="1" colspan="1">
                      <named-content xmlns:xlink="http://www.w3.org/1999/xlink" content-type="dwc:verbatimCoordinates" xlink:type="simple">
                        <named-content content-type="geo-json" specific-use="{&#34;type&#34;:&#34;Point&#34;,&#34;coordinates&#34;:[100.625000,7.737778]}" id="NCID0EJGBG" xlink:type="simple">7°44'16"N, 100°37'30"E</named-content>
                      </named-content>
                    </td><td rowspan="1" colspan="1">21</td><td rowspan="1" colspan="1">Muddy with shells</td></tr><tr><td rowspan="1" colspan="1">
                      <bold>S58</bold>
                    </td><td rowspan="1" colspan="1">30/9/2011 (2)</td><td rowspan="1" colspan="1">
                      <named-content xmlns:xlink="http://www.w3.org/1999/xlink" content-type="dwc:verbatimCoordinates" xlink:type="simple">
                        <named-content content-type="geo-json" specific-use="{&#34;type&#34;:&#34;Point&#34;,&#34;coordinates&#34;:[100.669444,7.561944]}" id="NCID0EFHBG" xlink:type="simple">7°33'43"N, 100°40'10"E</named-content>
                      </named-content>
                    </td><td rowspan="1" colspan="1">20</td><td rowspan="1" colspan="1">Muddy with sand and shells</td></tr></tbody></table></table-wrap></tp:treatment-sec><tp:treatment-sec sec-type="description" id="SECID0EQHBG"><title>Description.</title><p>Holotype incomplete with 123 chaetigers, 25 mm long, 1.2 mm wide. Paratypes incomplete with 19–81 chaetigers, 3–13 mm long, 0.51–0.77 mm wide. Body robust, widest anteriorly, dorsoventrally flattened in branchial region (Fig. <xref ref-type="fig" rid="F2">2A</xref>), thinner with cylindrical segments in postbranchial region. Cilia scattered on dorsum along the body. Opaque white in alcohol, with red pigments on the distal and subdistal regions of each branchia (Fig. <xref ref-type="fig" rid="F2">2C</xref>). Prostomium wider than long (0.36 mm wide; 0.26 mm long); anterior margin of prostomium bilobed divided by a shallow notch which dorsally extends to the antenna (Figs <xref ref-type="fig" rid="F2">2B</xref>, <xref ref-type="fig" rid="F4">4A</xref>). Two large nuchal grooves on posterior half of prostomium; two ciliated bands on middle prostomium, and a ciliary band border on the inferior mid-region (Figs <xref ref-type="fig" rid="F2">2A, B</xref>, <xref ref-type="fig" rid="F4">4A</xref>). Short median antenna, proximally inflated, tapering to a short, blunt end, extending to posterior margin of prostomium (Figs <xref ref-type="fig" rid="F2">2A, B</xref>, <xref ref-type="fig" rid="F4">4A</xref>). No eyes. Anterior region of the mouth with a middle lobe and a ciliary row on its middle-anterior margin; posterior buccal lip with 12–14 small longitudinal folds, extending to chaetiger 2 (Figs <xref ref-type="fig" rid="F2">2D</xref>, <xref ref-type="fig" rid="F4">4B</xref>).</p><fig id="F2" position="float" orientation="portrait"><object-id xmlns:xlink="http://www.w3.org/1999/xlink" content-type="doi" xlink:type="simple">10.3897/zookeys.951.51686.figure2</object-id><object-id xmlns:xlink="http://www.w3.org/1999/xlink" content-type="arpha" xlink:type="simple">241379A0-F3F4-5B0E-9EB9-E30CD4C058AF</object-id><label>Figure 2.</label><caption><p><tp:taxon-name><tp:taxon-name-part taxon-name-part-type="genus" reg="Aricidea">Aricidea</tp:taxon-name-part></tp:taxon-name> (<tp:taxon-name><tp:taxon-name-part taxon-name-part-type="genus" reg="Aricidea"/><tp:taxon-name-part taxon-name-part-type="subgenus" reg="Acmira">Acmira</tp:taxon-name-part></tp:taxon-name>) <tp:taxon-name><tp:taxon-name-part taxon-name-part-type="genus" reg="Aricidea"/><tp:taxon-name-part taxon-name-part-type="subgenus" reg="Acmira"/><tp:taxon-name-part taxon-name-part-type="species" reg="anusakdii">anusakdii</tp:taxon-name-part></tp:taxon-name> sp. nov. <bold>A, B</bold> anterior region, dorsal view <bold>C</bold> mouth,ventral view <bold>D</bold> branchial region, dorsal view <bold>E</bold> modified neurochaetae from posterior chaetiger <bold>F</bold> modified hooks. Abbreviations: An: antennae, br: branchia, c: cilia, cb: cilia band, noL: notopodial postchaetal lobe, nuO: nuchal organ, simple C: simple chaetae.</p></caption><graphic xmlns:xlink="http://www.w3.org/1999/xlink" xlink:href="zookeys-951-001-g002.jpg" position="float" orientation="portrait" xlink:type="simple" id="oo_433313.jpg"><uri content-type="original_file" xlink:type="simple">https://binary.pensoft.net/fig/433313</uri></graphic></fig><p>Two prebranchial chaetigers (Figs <xref ref-type="fig" rid="F2">2A, B</xref>, <xref ref-type="fig" rid="F4">4A</xref>). Branchiae start from chaetiger 3, 53 pairs (48–68 pairs in paratypes), bearing numerous long and slender cilia on dorsal midline (Fig. <xref ref-type="fig" rid="F3">3A</xref>); last pair of branchiae shorter. Parapodia large and thick with numerous simple chaetae on noto- and neuropodia. Notopodial postchaetal lobes from chaetiger 1 long, digitiform; cirriform in branchial and postbranchial chaetigers (Fig. <xref ref-type="fig" rid="F3">3B, E, F</xref>). Neuropodial postchaetal lobes shorter than notopodial postchaetal lobes (Fig. <xref ref-type="fig" rid="F3">3A, C, F</xref>).</p><fig id="F3" position="float" orientation="portrait"><object-id xmlns:xlink="http://www.w3.org/1999/xlink" content-type="doi" xlink:type="simple">10.3897/zookeys.951.51686.figure3</object-id><object-id xmlns:xlink="http://www.w3.org/1999/xlink" content-type="arpha" xlink:type="simple">836F79E1-60E2-5E75-B7FC-62F65ED757C4</object-id><label>Figure 3.</label><caption><p><tp:taxon-name><tp:taxon-name-part taxon-name-part-type="genus" reg="Aricidea">Aricidea</tp:taxon-name-part></tp:taxon-name> (<tp:taxon-name><tp:taxon-name-part taxon-name-part-type="genus" reg="Aricidea"/><tp:taxon-name-part taxon-name-part-type="subgenus" reg="Acmira">Acmira</tp:taxon-name-part></tp:taxon-name>) <tp:taxon-name><tp:taxon-name-part taxon-name-part-type="genus" reg="Aricidea"/><tp:taxon-name-part taxon-name-part-type="subgenus" reg="Acmira"/><tp:taxon-name-part taxon-name-part-type="species" reg="anusakdii">anusakdii</tp:taxon-name-part></tp:taxon-name> sp. nov. <bold>A</bold> branchiae at chaetiger 7 <bold>B</bold> notochaetae and notopodial postchaetal lobes (chaetiger 6) <bold>C</bold> noto- and neuropodial postchaetal lobes from chaetigers 13–14 <bold>D</bold> neurochaetae at chaetiger 14 <bold>E</bold> notopodial postchaetal lobes from midbranchial chaetiger <bold>F</bold> neuropodial postchaetal lobes and neurochaetae from midbranchial chaetiger. Abbbreviations: br: branchia, neL: neuropodial postchaetal lobe, noL: notopodial postchaetal lobe).</p></caption><graphic xmlns:xlink="http://www.w3.org/1999/xlink" xlink:href="zookeys-951-001-g003.jpg" position="float" orientation="portrait" xlink:type="simple" id="oo_433314.jpg"><uri content-type="original_file" xlink:type="simple">https://binary.pensoft.net/fig/433314</uri></graphic></fig><p>Modified neurochaetae from chaetiger 37 (from 18–44 in paratypes) to posterior body region; up to nine modified chaetae per fascicle, each a curved spine with blunt shaft surrounded by pubescence (Fig. <xref ref-type="fig" rid="F2">2F</xref>), accompanied by about four simple chaetae on the superior and inferior parts of bundle (Figs <xref ref-type="fig" rid="F2">2E</xref>, <xref ref-type="fig" rid="F4">4C</xref>). All other chaetae long and slender capillaries (Figs <xref ref-type="fig" rid="F2">2C</xref>, <xref ref-type="fig" rid="F3">3D</xref>); notochaetae longer than neurochaetae (Fig. <xref ref-type="fig" rid="F3">3B, C</xref>). Pygidium unknown.</p><fig id="F4" position="float" orientation="portrait"><object-id xmlns:xlink="http://www.w3.org/1999/xlink" content-type="doi" xlink:type="simple">10.3897/zookeys.951.51686.figure4</object-id><object-id xmlns:xlink="http://www.w3.org/1999/xlink" content-type="arpha" xlink:type="simple">06F590F5-4D1A-58A3-AF89-DF4AB918BA7E</object-id><label>Figure 4.</label><caption><p><tp:taxon-name><tp:taxon-name-part taxon-name-part-type="genus" reg="Aricidea">Aricidea</tp:taxon-name-part></tp:taxon-name> (<tp:taxon-name><tp:taxon-name-part taxon-name-part-type="genus" reg="Aricidea"/><tp:taxon-name-part taxon-name-part-type="subgenus" reg="Acmira">Acmira</tp:taxon-name-part></tp:taxon-name>) <tp:taxon-name><tp:taxon-name-part taxon-name-part-type="genus" reg="Aricidea"/><tp:taxon-name-part taxon-name-part-type="subgenus" reg="Acmira"/><tp:taxon-name-part taxon-name-part-type="species" reg="anusakdii">anusakdii</tp:taxon-name-part></tp:taxon-name> sp. nov. <bold>A</bold> anterior region, dorsal view <bold>B</bold> the buccal lip; ventral view <bold>C</bold> posterior modified neurochaetae. Abbreviations: An: antenna, br: branchia, neL: neuropodial postchaetal lobe, noL: notopodial postchaetal lobe, nuO: nuchal organ, pr: prostomium, simple C: simple chaetae).</p></caption><graphic xmlns:xlink="http://www.w3.org/1999/xlink" xlink:href="zookeys-951-001-g004.jpg" position="float" orientation="portrait" xlink:type="simple" id="oo_433315.jpg"><uri content-type="original_file" xlink:type="simple">https://binary.pensoft.net/fig/433315</uri></graphic></fig></tp:treatment-sec><tp:treatment-sec sec-type="Reproduction" id="SECID0E2NBG"><title>Reproduction.</title><p>Holotype and paratypes of <tp:taxon-name><tp:taxon-name-part taxon-name-part-type="genus" reg="Aricidea">A.</tp:taxon-name-part> (<tp:taxon-name-part taxon-name-part-type="subgenus" reg="Acmira">Acmira</tp:taxon-name-part>) <tp:taxon-name-part taxon-name-part-type="species" reg="anusakdii">anusakdii</tp:taxon-name-part></tp:taxon-name> sp. nov. collected in March, May, June, and August had eggs in their branchial chaetigers. Eggs were also found in October in non-type material.</p></tp:treatment-sec><tp:treatment-sec sec-type="etymology" id="SECID0EPOBG"><title>Etymology.</title><p>The species was named in honor of, and to remember, Mr Anusakdi Plathong, Sakanan’s deceased father.</p></tp:treatment-sec><tp:treatment-sec sec-type="habitat" id="SECID0EUOBG"><title>Habitat.</title><p>At 10–26.5 m depth, in mud mixed with sand and shells substrates.</p></tp:treatment-sec><tp:treatment-sec sec-type="distribution" id="SECID0EZOBG"><title>Distribution.</title><p>Songkhla Sea, Gulf of Thailand, Western Pacific.</p></tp:treatment-sec><tp:treatment-sec sec-type="remarks" id="SECID0E5OBG"><title>Remarks.</title><p>Currently, the subgenus <tp:taxon-name><tp:taxon-name-part taxon-name-part-type="genus" reg="Aricidea">Aricidea</tp:taxon-name-part></tp:taxon-name> (<tp:taxon-name><tp:taxon-name-part taxon-name-part-type="genus" reg="Aricidea"/><tp:taxon-name-part taxon-name-part-type="subgenus" reg="Acmira">Acmira</tp:taxon-name-part>)</tp:taxon-name> Hartley, 1981 is represented by 20 species, including the new species described in the present study. The species that make up this subgenus can be separated by the features of modified neurochaetae (teeth, hood, distal arista, and pubescence), the length and shape of the median antenna, the number of prebranchial chaetigers and the number of branchiae (<xref ref-type="bibr" rid="B1">Arriaga-Hernández et al. 2013</xref>). Previously, only one species, <tp:taxon-name><tp:taxon-name-part taxon-name-part-type="genus" reg="Aricidea">A.</tp:taxon-name-part></tp:taxon-name> (<tp:taxon-name><tp:taxon-name-part taxon-name-part-type="genus" reg="Aricidea"/><tp:taxon-name-part taxon-name-part-type="subgenus" reg="Acmira">Acmira</tp:taxon-name-part></tp:taxon-name>) <tp:taxon-name><tp:taxon-name-part taxon-name-part-type="genus" reg="Aricidea"/><tp:taxon-name-part taxon-name-part-type="subgenus" reg="Acmira"/><tp:taxon-name-part taxon-name-part-type="species" reg="simonae">simonae</tp:taxon-name-part></tp:taxon-name> Laubier &amp; Ramos, 1974, had been described with two prebranchial chaetigers. However, this taxon, originally described from Marseille, France, and common in Mediterranean and Black Sea is entirely different from the new species collected in Thailand. <tp:taxon-name><tp:taxon-name-part taxon-name-part-type="genus" reg="Aricidea">Aricidea</tp:taxon-name-part></tp:taxon-name> (<tp:taxon-name><tp:taxon-name-part taxon-name-part-type="genus" reg="Aricidea"/><tp:taxon-name-part taxon-name-part-type="subgenus" reg="Acmira">Acmira</tp:taxon-name-part></tp:taxon-name>) <tp:taxon-name><tp:taxon-name-part taxon-name-part-type="genus" reg="Aricidea"/><tp:taxon-name-part taxon-name-part-type="subgenus" reg="Acmira"/><tp:taxon-name-part taxon-name-part-type="species" reg="simonae">simonae</tp:taxon-name-part></tp:taxon-name> has smooth neuropodial spines, without pubescence, a very short antenna on the insertion area, bears only 20–32 pairs of branchiae and lacks neuropodial lobes. <tp:taxon-name><tp:taxon-name-part taxon-name-part-type="genus" reg="Aricidea">Aricidea</tp:taxon-name-part></tp:taxon-name> (<tp:taxon-name><tp:taxon-name-part taxon-name-part-type="genus" reg="Aricidea"/><tp:taxon-name-part taxon-name-part-type="subgenus" reg="Acmira">Acmira</tp:taxon-name-part></tp:taxon-name>) <tp:taxon-name><tp:taxon-name-part taxon-name-part-type="genus" reg="Aricidea"/><tp:taxon-name-part taxon-name-part-type="subgenus" reg="Acmira"/><tp:taxon-name-part taxon-name-part-type="species" reg="anusakdii">anusakdii</tp:taxon-name-part></tp:taxon-name> sp. nov. has curved spines with blunt shafts surrounded by pubescence, an antenna that reaches the posterior margin of the prostomium, has neuropodial lobes and bears a significantly higher number of branchial pairs (48–68 pairs).</p><p>Apart from <tp:taxon-name><tp:taxon-name-part taxon-name-part-type="genus" reg="Aricidea">A.</tp:taxon-name-part></tp:taxon-name> (<tp:taxon-name><tp:taxon-name-part taxon-name-part-type="genus" reg="Aricidea"/><tp:taxon-name-part taxon-name-part-type="subgenus" reg="Acmira">Acmira</tp:taxon-name-part></tp:taxon-name>) <tp:taxon-name><tp:taxon-name-part taxon-name-part-type="genus" reg="Aricidea"/><tp:taxon-name-part taxon-name-part-type="subgenus" reg="Acmira"/><tp:taxon-name-part taxon-name-part-type="species" reg="simonae">simonae</tp:taxon-name-part></tp:taxon-name> and <tp:taxon-name><tp:taxon-name-part taxon-name-part-type="genus" reg="Aricidea">A.</tp:taxon-name-part></tp:taxon-name> (<tp:taxon-name><tp:taxon-name-part taxon-name-part-type="genus" reg="Aricidea"/><tp:taxon-name-part taxon-name-part-type="subgenus" reg="Acmira">Acmira</tp:taxon-name-part></tp:taxon-name>) <tp:taxon-name><tp:taxon-name-part taxon-name-part-type="genus" reg="Aricidea"/><tp:taxon-name-part taxon-name-part-type="subgenus" reg="Acmira"/><tp:taxon-name-part taxon-name-part-type="species" reg="anusakdii">anusakdii</tp:taxon-name-part></tp:taxon-name> sp. nov., eight species of this genus also have smooth modified spines, lacking hood and distal arista, of which only <tp:taxon-name><tp:taxon-name-part taxon-name-part-type="genus" reg="Aricidea">A.</tp:taxon-name-part></tp:taxon-name> (<tp:taxon-name><tp:taxon-name-part taxon-name-part-type="genus" reg="Aricidea"/><tp:taxon-name-part taxon-name-part-type="subgenus" reg="Acmira">Acmira</tp:taxon-name-part></tp:taxon-name>) <tp:taxon-name><tp:taxon-name-part taxon-name-part-type="genus" reg="Aricidea"/><tp:taxon-name-part taxon-name-part-type="subgenus" reg="Acmira"/><tp:taxon-name-part taxon-name-part-type="species" reg="hirsuta">hirsuta</tp:taxon-name-part></tp:taxon-name> Arriaga-Hernández, Hernández-Alcántara &amp; Solís-Weiss, 2013 from the southern Gulf of Mexico, <tp:taxon-name><tp:taxon-name-part taxon-name-part-type="genus" reg="Aricidea">A.</tp:taxon-name-part></tp:taxon-name> (<tp:taxon-name><tp:taxon-name-part taxon-name-part-type="genus" reg="Aricidea"/><tp:taxon-name-part taxon-name-part-type="subgenus" reg="Acmira">Acmira</tp:taxon-name-part></tp:taxon-name>) <tp:taxon-name><tp:taxon-name-part taxon-name-part-type="genus" reg="Aricidea"/><tp:taxon-name-part taxon-name-part-type="subgenus" reg="Acmira"/><tp:taxon-name-part taxon-name-part-type="species" reg="horikoshi">horikoshi</tp:taxon-name-part></tp:taxon-name> Imajima, 1973 from Japan and <tp:taxon-name><tp:taxon-name-part taxon-name-part-type="genus" reg="Aricidea">A.</tp:taxon-name-part></tp:taxon-name> (<tp:taxon-name><tp:taxon-name-part taxon-name-part-type="genus" reg="Aricidea"/><tp:taxon-name-part taxon-name-part-type="subgenus" reg="Acmira">Acmira</tp:taxon-name-part></tp:taxon-name>) <tp:taxon-name><tp:taxon-name-part taxon-name-part-type="genus" reg="Aricidea"/><tp:taxon-name-part taxon-name-part-type="subgenus" reg="Acmira"/><tp:taxon-name-part taxon-name-part-type="species" reg="flava">flava</tp:taxon-name-part></tp:taxon-name> Zhou &amp; Reuscher, 2013 from China, and probably <tp:taxon-name><tp:taxon-name-part taxon-name-part-type="genus" reg="Aricidea">A.</tp:taxon-name-part></tp:taxon-name> (<tp:taxon-name><tp:taxon-name-part taxon-name-part-type="genus" reg="Aricidea"/><tp:taxon-name-part taxon-name-part-type="subgenus" reg="Acmira">Acmira</tp:taxon-name-part></tp:taxon-name>) <tp:taxon-name><tp:taxon-name-part taxon-name-part-type="genus" reg="Aricidea"/><tp:taxon-name-part taxon-name-part-type="subgenus" reg="Acmira"/><tp:taxon-name-part taxon-name-part-type="species" reg="simplex">simplex</tp:taxon-name-part></tp:taxon-name> from South Africa and <tp:taxon-name><tp:taxon-name-part taxon-name-part-type="genus" reg="Aricidea">A.</tp:taxon-name-part></tp:taxon-name> (<tp:taxon-name><tp:taxon-name-part taxon-name-part-type="genus" reg="Aricidea"/><tp:taxon-name-part taxon-name-part-type="subgenus" reg="Acmira">Acmira</tp:taxon-name-part></tp:taxon-name>) <tp:taxon-name><tp:taxon-name-part taxon-name-part-type="genus" reg="Aricidea"/><tp:taxon-name-part taxon-name-part-type="subgenus" reg="Acmira"/><tp:taxon-name-part taxon-name-part-type="species" reg="strelzovi">strelzovi</tp:taxon-name-part></tp:taxon-name> from Antarctica, have modified spines with distal or subdistal pubescence. However, in these first three species the branchiae initially appear in chaetiger 4, bearing 7–15, 27 and 5 branchial pairs respectively. Clearly, these characteristics distinguish these species from <tp:taxon-name><tp:taxon-name-part taxon-name-part-type="genus" reg="Aricidea">A.</tp:taxon-name-part></tp:taxon-name> (<tp:taxon-name><tp:taxon-name-part taxon-name-part-type="genus" reg="Aricidea"/><tp:taxon-name-part taxon-name-part-type="subgenus" reg="Acmira">A.</tp:taxon-name-part></tp:taxon-name>) <tp:taxon-name><tp:taxon-name-part taxon-name-part-type="genus" reg="Aricidea"/><tp:taxon-name-part taxon-name-part-type="subgenus" reg="Acmira"/><tp:taxon-name-part taxon-name-part-type="species" reg="anusakdii">anusakdii</tp:taxon-name-part></tp:taxon-name> sp. nov., which, has two prebranchial chaetigers and a much greater number of branchiae (48–68 pairs). <tp:taxon-name><tp:taxon-name-part taxon-name-part-type="genus" reg="Aricidea">Aricidea</tp:taxon-name-part></tp:taxon-name> (<tp:taxon-name><tp:taxon-name-part taxon-name-part-type="genus" reg="Aricidea"/><tp:taxon-name-part taxon-name-part-type="subgenus" reg="Acmira">Acmira</tp:taxon-name-part></tp:taxon-name>) <tp:taxon-name><tp:taxon-name-part taxon-name-part-type="genus" reg="Aricidea"/><tp:taxon-name-part taxon-name-part-type="subgenus" reg="Acmira"/><tp:taxon-name-part taxon-name-part-type="species" reg="anusakdii">anusakdii</tp:taxon-name-part></tp:taxon-name> sp. nov. can also be separated from <tp:taxon-name><tp:taxon-name-part taxon-name-part-type="genus" reg="Aricidea">A.</tp:taxon-name-part></tp:taxon-name> (<tp:taxon-name><tp:taxon-name-part taxon-name-part-type="genus" reg="Aricidea"/><tp:taxon-name-part taxon-name-part-type="subgenus" reg="Acmira">Acmira</tp:taxon-name-part></tp:taxon-name>) <tp:taxon-name><tp:taxon-name-part taxon-name-part-type="genus" reg="Aricidea"/><tp:taxon-name-part taxon-name-part-type="subgenus" reg="Acmira"/><tp:taxon-name-part taxon-name-part-type="species" reg="hirsuta">hirsuta</tp:taxon-name-part></tp:taxon-name> because the new species has neuropodial lobes, which are absent in <tp:taxon-name><tp:taxon-name-part taxon-name-part-type="genus" reg="Aricidea">A.</tp:taxon-name-part></tp:taxon-name> (<tp:taxon-name><tp:taxon-name-part taxon-name-part-type="genus" reg="Aricidea"/><tp:taxon-name-part taxon-name-part-type="subgenus" reg="Acmira">Acmira</tp:taxon-name-part></tp:taxon-name>) <tp:taxon-name><tp:taxon-name-part taxon-name-part-type="genus" reg="Aricidea"/><tp:taxon-name-part taxon-name-part-type="subgenus" reg="Acmira"/><tp:taxon-name-part taxon-name-part-type="species" reg="hirsuta">hirsuta</tp:taxon-name-part></tp:taxon-name> (Table <xref ref-type="table" rid="T3">3</xref>).</p><table-wrap id="T3" position="float" orientation="portrait"><label>Table 3.</label><caption><p>Comparison of <tp:taxon-name><tp:taxon-name-part taxon-name-part-type="genus" reg="Aricidea">Aricidea</tp:taxon-name-part></tp:taxon-name> (<tp:taxon-name><tp:taxon-name-part taxon-name-part-type="genus" reg="Aricidea"/><tp:taxon-name-part taxon-name-part-type="subgenus" reg="Acmira">Acmira</tp:taxon-name-part>)</tp:taxon-name> species with modified spines lacking distal aristae and hood (modified from <xref ref-type="bibr" rid="B1">Arriaga-Hernández et al. 2013</xref>).</p></caption><table id="TID0EUTBG" rules="all"><tbody><tr><th rowspan="1" colspan="1">Character</th><th rowspan="1" colspan="1"><tp:taxon-name><tp:taxon-name-part taxon-name-part-type="genus" reg="Aricidea">Aricidea</tp:taxon-name-part></tp:taxon-name> (<tp:taxon-name><tp:taxon-name-part taxon-name-part-type="genus" reg="Aricidea"/><tp:taxon-name-part taxon-name-part-type="subgenus" reg="Acmira">Acmira</tp:taxon-name-part></tp:taxon-name>) <tp:taxon-name><tp:taxon-name-part taxon-name-part-type="genus" reg="Aricidea"/><tp:taxon-name-part taxon-name-part-type="subgenus" reg="Acmira"/><tp:taxon-name-part taxon-name-part-type="species" reg="flava">flava</tp:taxon-name-part></tp:taxon-name> Zhou &amp; Reuscher, 2013</th><th rowspan="1" colspan="1"><tp:taxon-name><tp:taxon-name-part taxon-name-part-type="genus" reg="Aricidea">Aricidea</tp:taxon-name-part></tp:taxon-name> (<tp:taxon-name><tp:taxon-name-part taxon-name-part-type="genus" reg="Aricidea"/><tp:taxon-name-part taxon-name-part-type="subgenus" reg="Acmira">Acmira</tp:taxon-name-part></tp:taxon-name>) <tp:taxon-name><tp:taxon-name-part taxon-name-part-type="genus" reg="Aricidea"/><tp:taxon-name-part taxon-name-part-type="subgenus" reg="Acmira"/><tp:taxon-name-part taxon-name-part-type="species" reg="hirsuta">hirsuta</tp:taxon-name-part></tp:taxon-name><xref ref-type="bibr" rid="B1">Arriaga-Hernández et al., 2013</xref></th><th rowspan="1" colspan="1"><tp:taxon-name><tp:taxon-name-part taxon-name-part-type="genus" reg="Aricidea">Aricidea</tp:taxon-name-part></tp:taxon-name> (<tp:taxon-name><tp:taxon-name-part taxon-name-part-type="genus" reg="Aricidea"/><tp:taxon-name-part taxon-name-part-type="subgenus" reg="Acmira">Acmira</tp:taxon-name-part></tp:taxon-name>) <tp:taxon-name><tp:taxon-name-part taxon-name-part-type="genus" reg="Aricidea"/><tp:taxon-name-part taxon-name-part-type="subgenus" reg="Acmira"/><tp:taxon-name-part taxon-name-part-type="species" reg="horikoshi">horikoshi</tp:taxon-name-part></tp:taxon-name> Imajima, 1973</th><th rowspan="1" colspan="1"><tp:taxon-name><tp:taxon-name-part taxon-name-part-type="genus" reg="Aricidea">Aricidea</tp:taxon-name-part></tp:taxon-name> (<tp:taxon-name><tp:taxon-name-part taxon-name-part-type="genus" reg="Aricidea"/><tp:taxon-name-part taxon-name-part-type="subgenus" reg="Acmira">Acmira</tp:taxon-name-part></tp:taxon-name>) <tp:taxon-name><tp:taxon-name-part taxon-name-part-type="genus" reg="Aricidea"/><tp:taxon-name-part taxon-name-part-type="subgenus" reg="Acmira"/><tp:taxon-name-part taxon-name-part-type="species" reg="simonae">simonae</tp:taxon-name-part></tp:taxon-name> Laubier &amp; Ramos, 1974</th><th rowspan="1" colspan="1"><tp:taxon-name><tp:taxon-name-part taxon-name-part-type="genus" reg="Aricidea">Aricidea</tp:taxon-name-part></tp:taxon-name> (<tp:taxon-name><tp:taxon-name-part taxon-name-part-type="genus" reg="Aricidea"/><tp:taxon-name-part taxon-name-part-type="subgenus" reg="Acmira">Acmira</tp:taxon-name-part></tp:taxon-name>) <tp:taxon-name><tp:taxon-name-part taxon-name-part-type="genus" reg="Aricidea"/><tp:taxon-name-part taxon-name-part-type="subgenus" reg="Acmira"/><tp:taxon-name-part taxon-name-part-type="species" reg="anusakdii">anusakdii</tp:taxon-name-part></tp:taxon-name> sp. nov.</th></tr><tr><td rowspan="1" colspan="1">Antenna (end at chaetiger)</td><td rowspan="1" colspan="1">3</td><td rowspan="1" colspan="1">Posterior margin of prostomium</td><td rowspan="1" colspan="1">4 to 5</td><td rowspan="1" colspan="1">Very short, on insertion area</td><td rowspan="1" colspan="1">Posterior margin of prostomium</td></tr><tr><td rowspan="1" colspan="1">Branchiae from chaetiger</td><td rowspan="1" colspan="1">4 to 21</td><td rowspan="1" colspan="1">4 to 10–18</td><td rowspan="1" colspan="1">4 to 33</td><td rowspan="1" colspan="1">3 to 20–32</td><td rowspan="1" colspan="1">3 to 48–68</td></tr><tr><td rowspan="1" colspan="1">Spines</td><td rowspan="1" colspan="1">Unidentate</td><td rowspan="1" colspan="1">Unidentate</td><td rowspan="1" colspan="1">Unidentate</td><td rowspan="1" colspan="1">Unidentate</td><td rowspan="1" colspan="1">Unidentate</td></tr><tr><td rowspan="1" colspan="1">Hood on spine</td><td rowspan="1" colspan="1">Absent</td><td rowspan="1" colspan="1">Absent</td><td rowspan="1" colspan="1">Absent (a narrow sheath on convex side)</td><td rowspan="1" colspan="1">Absent</td><td rowspan="1" colspan="1">Absent</td></tr><tr><td rowspan="1" colspan="1">Distal arista on spines</td><td rowspan="1" colspan="1">Absent</td><td rowspan="1" colspan="1">Absent</td><td rowspan="1" colspan="1">Absent</td><td rowspan="1" colspan="1">Absent</td><td rowspan="1" colspan="1">Absent</td></tr><tr><td rowspan="1" colspan="1">Pubescence on spines</td><td rowspan="1" colspan="1">Distal</td><td rowspan="1" colspan="1">Distal and subdistal</td><td rowspan="1" colspan="1">Distal</td><td rowspan="1" colspan="1">Absent</td><td rowspan="1" colspan="1">Distal and subdistal</td></tr><tr><td rowspan="1" colspan="1">Notopodial lobes</td><td rowspan="1" colspan="1">Present</td><td rowspan="1" colspan="1">Present</td><td rowspan="1" colspan="1">Present</td><td rowspan="1" colspan="1">Present</td><td rowspan="1" colspan="1">Present</td></tr><tr><td rowspan="1" colspan="1">Neuropodial lobes</td><td rowspan="1" colspan="1">Present (inconspicuous, low tubercles)</td><td rowspan="1" colspan="1">Absent</td><td rowspan="1" colspan="1">Present</td><td rowspan="1" colspan="1">Absent</td><td rowspan="1" colspan="1">Present</td></tr><tr><td rowspan="1" colspan="1">Type locality</td><td rowspan="1" colspan="1">Northern coast of China</td><td rowspan="1" colspan="1">Términos Lagoon, southern Gulf of Mexico</td><td rowspan="1" colspan="1">Japan, North Pacific Ocean</td><td rowspan="1" colspan="1">Famagusta Bay, Marseille, France</td><td rowspan="1" colspan="1">Songkhla Sea, Gulf of Thailand</td></tr></tbody></table></table-wrap><p>Although the modified spines in <tp:taxon-name><tp:taxon-name-part taxon-name-part-type="genus" reg="Aricidea">A.</tp:taxon-name-part></tp:taxon-name> (<tp:taxon-name><tp:taxon-name-part taxon-name-part-type="genus" reg="Aricidea"/><tp:taxon-name-part taxon-name-part-type="subgenus" reg="Acmira">Acmira</tp:taxon-name-part></tp:taxon-name>) <tp:taxon-name><tp:taxon-name-part taxon-name-part-type="genus" reg="Aricidea"/><tp:taxon-name-part taxon-name-part-type="subgenus" reg="Acmira"/><tp:taxon-name-part taxon-name-part-type="species" reg="mirifica">mirifica</tp:taxon-name-part></tp:taxon-name> and <tp:taxon-name><tp:taxon-name-part taxon-name-part-type="genus" reg="Aricidea">A.</tp:taxon-name-part></tp:taxon-name> (<tp:taxon-name><tp:taxon-name-part taxon-name-part-type="genus" reg="Aricidea"/><tp:taxon-name-part taxon-name-part-type="subgenus" reg="Acmira">Acmira</tp:taxon-name-part></tp:taxon-name>) <tp:taxon-name><tp:taxon-name-part taxon-name-part-type="genus" reg="Aricidea"/><tp:taxon-name-part taxon-name-part-type="subgenus" reg="Acmira"/><tp:taxon-name-part taxon-name-part-type="species" reg="finitima">finitima</tp:taxon-name-part></tp:taxon-name> have no hood and do not bear distal or subdistal pubescence, in the first species the spines sometimes bear a short distal arista and in the second they almost always bear arista. Nonetheless, both these species can also be separated from the new species because they have three prebranchial chaetigers, their antennae are longer (reaching chaetiger 1–3 or 6), and they bear fewer branchiae, 12 and 14–27 pairs, respectively.</p><p>It is important to note that previously, the presence of lobes and notches on the anterior margin of the prostomium had only been reported in two species: <tp:taxon-name><tp:taxon-name-part taxon-name-part-type="genus" reg="Aricidea">A.</tp:taxon-name-part></tp:taxon-name> (<tp:taxon-name><tp:taxon-name-part taxon-name-part-type="genus" reg="Aricidea"/><tp:taxon-name-part taxon-name-part-type="subgenus" reg="Acmira">Acmira</tp:taxon-name-part></tp:taxon-name>) <tp:taxon-name><tp:taxon-name-part taxon-name-part-type="genus" reg="Aricidea"/><tp:taxon-name-part taxon-name-part-type="subgenus" reg="Acmira"/><tp:taxon-name-part taxon-name-part-type="species" reg="simonae">simonae</tp:taxon-name-part></tp:taxon-name>, which has three lobes in ventral view (Laubier and Ramos 1973) and other differences, smooth neuropodial spines, a very short antenna on the insertion area, bears only 20–32 pairs of branchiae and lacks neuropodial lobes, with the new species has been previously argued; and <tp:taxon-name><tp:taxon-name-part taxon-name-part-type="genus" reg="Aricidea">Aricidea</tp:taxon-name-part></tp:taxon-name> (<tp:taxon-name><tp:taxon-name-part taxon-name-part-type="genus" reg="Aricidea"/><tp:taxon-name-part taxon-name-part-type="subgenus" reg="Acmira">Acmira</tp:taxon-name-part></tp:taxon-name>) <tp:taxon-name><tp:taxon-name-part taxon-name-part-type="genus" reg="Aricidea"/><tp:taxon-name-part taxon-name-part-type="subgenus" reg="Acmira"/><tp:taxon-name-part taxon-name-part-type="species" reg="trilobata">trilobata</tp:taxon-name-part></tp:taxon-name> Imajima, 1973, distributed on the continental shelves of Japan and California (Blake, 1996), which also bears three lobes on the anterior edge of the prostomium and the branchiae start from chaetiger 4. However, unlike the new species, this last species also bears three lobes on the anterior edge of the prostomium, the branchiae start from chaetiger 4, the median antenna extending to chaetiger 2 and only bears 18 to 20 branchial pairs.</p></tp:treatment-sec><tp:treatment-sec><!--Section generated to contain objects referenced in tp:taxon-treatment.--><fig id="F1" position="float" orientation="portrait"><object-id xmlns:xlink="http://www.w3.org/1999/xlink" content-type="doi" xlink:type="simple">10.3897/zookeys.951.51686.figure1</object-id><object-id xmlns:xlink="http://www.w3.org/1999/xlink" content-type="arpha" xlink:type="simple">4630445C-D0B6-5754-90EC-90C758FCF520</object-id><label>Figure 1.</label><caption><p>Sampling sites in the Songkhla Sea, Gulf of Thailand, showing stations where <tp:taxon-name><tp:taxon-name-part taxon-name-part-type="genus" reg="Aricidea">Aricidea</tp:taxon-name-part></tp:taxon-name> (<tp:taxon-name><tp:taxon-name-part taxon-name-part-type="genus" reg="Aricidea"/><tp:taxon-name-part taxon-name-part-type="subgenus" reg="Acmira">Acmira</tp:taxon-name-part></tp:taxon-name>) <tp:taxon-name><tp:taxon-name-part taxon-name-part-type="genus" reg="Aricidea"/><tp:taxon-name-part taxon-name-part-type="subgenus" reg="Acmira"/><tp:taxon-name-part taxon-name-part-type="species" reg="anusakdii">anusakdii</tp:taxon-name-part></tp:taxon-name> sp. nov. (<bold>A</bold>) and <tp:taxon-name><tp:taxon-name-part taxon-name-part-type="genus" reg="Aricidea">Aricidea</tp:taxon-name-part></tp:taxon-name> (<tp:taxon-name><tp:taxon-name-part taxon-name-part-type="genus" reg="Aricidea"/><tp:taxon-name-part taxon-name-part-type="subgenus" reg="Aricidea">Aricidea</tp:taxon-name-part></tp:taxon-name>) <tp:taxon-name><tp:taxon-name-part taxon-name-part-type="genus" reg="Aricidea"/><tp:taxon-name-part taxon-name-part-type="subgenus" reg="Aricidea"/><tp:taxon-name-part taxon-name-part-type="species" reg="thammapinanae">thammapinanae</tp:taxon-name-part></tp:taxon-name> sp. nov. (<bold>B</bold>), were collected between 2011 and 2018.</p></caption><graphic xmlns:xlink="http://www.w3.org/1999/xlink" xlink:href="zookeys-951-001-g001.jpg" position="float" orientation="portrait" xlink:type="simple" id="oo_433312.jpg"><uri content-type="original_file" xlink:type="simple">https://binary.pensoft.net/fig/433312</uri></graphic></fig></tp:treatment-sec><ref-list><ref id="B1"><mixed-citation xmlns:xlink="http://www.w3.org/1999/xlink" xlink:type="simple"><person-group><name name-style="western"><surname>Arriaga-Hernández</surname><given-names>S</given-names></name><name name-style="western"><surname>Hernández-Alcántara</surname><given-names>P</given-names></name><name name-style="western"><surname>Solís-Weiss</surname><given-names>V</given-names></name></person-group> (<year>2013</year>) <article-title>Description and distribution of two new species of <tp:taxon-name><tp:taxon-name-part taxon-name-part-type="family">Paraonidae</tp:taxon-name-part></tp:taxon-name> (<tp:taxon-name><tp:taxon-name-part taxon-name-part-type="phylum">Annelida</tp:taxon-name-part></tp:taxon-name>:<tp:taxon-name><tp:taxon-name-part taxon-name-part-type="class">Polychaeta</tp:taxon-name-part></tp:taxon-name>) from a lagoon-estuarine ecosystem in the Southern Gulf of Mexico.</article-title><source>Zootaxa</source><volume>3686</volume>(<issue>1</issue>): <fpage>51</fpage>–<lpage>64</lpage>. <ext-link xlink:type="simple" ext-link-type="doi" xlink:href="10.11646/zootaxa.3686.1.2">https://doi.org/10.11646/zootaxa.3686.1.2</ext-link></mixed-citation></ref></ref-list></tp:taxon-treatment>
