# Supplementary material for: Description of two new species of Paraonidae (Annelida) from the Gulf of Thailand, Western Pacific
Source: Zookeys. 2020 Jul 22;951:1–20. doi: 10.3897/zookeys.951.51686 (PMC7390806; doi:10.3897/zookeys.951.51686)
Supplement: XML Treatment for Aricidea ( Aricidea) thammapinanae [file zookeys.951.51686-treatment2.xml]

<!DOCTYPE tp:taxon-treatment
  PUBLIC "-//TaxonX//DTD Taxonomic Treatment Publishing DTD v0 20100105//EN" "tax-treatment-NSO.dtd">
<tp:taxon-treatment xmlns:tp="http://www.plazi.org/taxpub"><tp:treatment-meta><kwd-group><label>Taxon classification</label><kwd><named-content xmlns:xlink="http://www.w3.org/1999/xlink" content-type="kingdom">Animalia</named-content></kwd><kwd><named-content xmlns:xlink="http://www.w3.org/1999/xlink" content-type="order">Cirratulida</named-content></kwd><kwd><named-content xmlns:xlink="http://www.w3.org/1999/xlink" content-type="family">Paraonidae</named-content></kwd></kwd-group><mixed-citation publication-type="journal"><person-group><name><surname>Plathong</surname><given-names>Jintana</given-names></name><name><surname>Hernández-Alcántara</surname><given-names>Pablo</given-names></name><name><surname>Harris</surname><given-names>Leslie</given-names></name><name><surname>Plathong</surname><given-names>Sakanan</given-names></name></person-group><article-title>Description of two new species of <tp:taxon-name><tp:taxon-name-part taxon-name-part-type="family">Paraonidae</tp:taxon-name-part></tp:taxon-name> (<tp:taxon-name><tp:taxon-name-part taxon-name-part-type="phylum">Annelida</tp:taxon-name-part></tp:taxon-name>) from the Gulf of Thailand, Western Pacific</article-title><source>Zookeys</source><day>22</day><month>7</month><year>2020</year><volume>951</volume><fpage>1</fpage><lpage>20</lpage><pub-id pub-id-type="doi">10.3897/zookeys.951.51686</pub-id></mixed-citation></tp:treatment-meta><tp:nomenclature><tp:taxon-name><object-id xmlns:xlink="http://www.w3.org/1999/xlink" content-type="arpha" xlink:type="simple">53DA22AA-FE2C-581A-9741-5ED999DDADAC</object-id>
              <tp:taxon-name-part taxon-name-part-type="genus" reg="Aricidea">Aricidea</tp:taxon-name-part> (<tp:taxon-name-part taxon-name-part-type="subgenus" reg="Aricidea"> Aricidea</tp:taxon-name-part>) <tp:taxon-name-part taxon-name-part-type="species" reg="thammapinanae"> thammapinanae</tp:taxon-name-part><object-id xmlns:xlink="http://www.w3.org/1999/xlink" content-type="zoobank" xlink:type="simple">http://zoobank.org/6B8798D3-662C-4097-8DC9-83A5640E332C</object-id></tp:taxon-name><tp:taxon-status xmlns:xlink="http://www.w3.org/1999/xlink" xlink:type="simple"> sp. nov.</tp:taxon-status><xref ref-type="fig" rid="F1">Figures 1B</xref><xref ref-type="fig" rid="F5">, 5</xref><xref ref-type="fig" rid="F6">, 6</xref><xref ref-type="fig" rid="F7">, 7</xref><xref ref-type="fig" rid="F8">, 8</xref><xref ref-type="fig" rid="F9">, 9</xref></tp:nomenclature><tp:treatment-sec sec-type="material" id="SECID0E4DAI"><title>Material examined.</title><p>13 specimens, collected from Songkhla Sea, Gulf of Thailand, 24 m depth. Coll. MEM (Marine Ecosearch Management Co., Ltd.), in mud mixed with sand and shells. Details of geographic positions and environmental characteristics of sampling stations are in Table <xref ref-type="table" rid="T2">2</xref>. <bold><italic>Holotype.</italic></bold><named-content xmlns:xlink="http://www.w3.org/1999/xlink" content-type="dwc:institutional_code" xlink:type="simple">PSUZC</named-content>-POL-00021 (1 spec., complete), Sta. S21, 16 Aug. 2018. <bold><italic>Paratypes.</italic></bold><named-content xmlns:xlink="http://www.w3.org/1999/xlink" content-type="dwc:institutional_code" xlink:type="simple">PSUZC</named-content>-POL-00022 (1 spec.), Sta. S21, 21 Aug. 2012; <named-content xmlns:xlink="http://www.w3.org/1999/xlink" content-type="dwc:institutional_code" xlink:type="simple">PSUZC</named-content>-POL-00023, (1 spec., coated with gold for SEM), Sta. S21, 15 Mar. 2013; <named-content xmlns:xlink="http://www.w3.org/1999/xlink" content-type="dwc:institutional_code" xlink:type="simple">PSUZC</named-content>-POL-00024 (1 spec.), Sta. S21, 3 Jun. 2013; <named-content xmlns:xlink="http://www.w3.org/1999/xlink" content-type="dwc:institutional_code" xlink:type="simple">PSUZC</named-content>-POL-00025 (1 spec.), 23 Mar. 2017; <named-content xmlns:xlink="http://www.w3.org/1999/xlink" content-type="dwc:institutional_code" xlink:type="simple">PSUZC</named-content>-POL-00026, (1 spec., coated with gold for SEM), Sta. S21, 23 Sep. 2017; <named-content xmlns:xlink="http://www.w3.org/1999/xlink" content-type="dwc:institutional_code" xlink:type="simple">PSUZC</named-content>-POL-0027, (1 spec., coated with gold for SEM), Sta. S16, 21 Aug. 2012; <named-content xmlns:xlink="http://www.w3.org/1999/xlink" content-type="dwc:institutional_code" xlink:type="simple">PSUZC</named-content>-POL-0062 (2 specs.), Sta. S21, 16 Aug. 2018; <abbrev xmlns:xlink="http://www.w3.org/1999/xlink" content-type="institution" xlink:title="Australian Museum" id="ABBRID0EVFAI" xlink:type="simple">AM</abbrev> W.52904 (1 spec.), Sta. S50, 27 Feb. 2015.</p></tp:treatment-sec><tp:treatment-sec sec-type="description" id="SECID0E1FAI"><title>Description.</title><p>Holotype complete with approximately 50 chaetigers (posterior region coiled, difficult to count segments), 5.47 mm long, 0.3 mm wide (Fig. <xref ref-type="fig" rid="F5">5A–C</xref>); two complete paratypes with 29 and 45 chaetigers, others incomplete with 21 to 32 chaetigers, 1.8–4.5 mm long and 0.01–0.23 mm wide. Body small, new preserved specimens reddish-orange in prebranchial and branchial regions (Fig. <xref ref-type="fig" rid="F5">5A</xref>); dorsal ciliary bands present on the prebranchial and branchial chaetigers. Prostomium conical, distally rounded, longer than wide; one pair of small black or brown eyes present; two pairs of long ciliary bands, one pair located above nuchal grooves and other at lateral margins of prostomium. Median antenna biarticulated, basal portion clavate, distal portion triangular, ciliated on distal end; basal portion of median antenna about two times longer than distal portion, extending to chaetiger 1 (Figs <xref ref-type="fig" rid="F6">6B, D</xref>, <xref ref-type="fig" rid="F9">9A</xref>). Nuchal organs as pair of oblique, deep slits. Posterior buccal lip with six longitudinal folds, extending to chaetiger 1, with one pair of ciliary patches above the buccal region (Figs <xref ref-type="fig" rid="F6">6C</xref>, <xref ref-type="fig" rid="F9">9B</xref>). Numerous small filaments along body, and thin papillae present on the body (Fig. <xref ref-type="fig" rid="F6">6F</xref>) and notopodial pores (Fig. <xref ref-type="fig" rid="F7">7F</xref>).</p><fig id="F5" position="float" orientation="portrait"><object-id xmlns:xlink="http://www.w3.org/1999/xlink" content-type="doi" xlink:type="simple">10.3897/zookeys.951.51686.figure5</object-id><object-id xmlns:xlink="http://www.w3.org/1999/xlink" content-type="arpha" xlink:type="simple">A1E6C864-2327-5AA9-BACE-68FAC468DA1E</object-id><label>Figure 5.</label><caption><p><tp:taxon-name><tp:taxon-name-part taxon-name-part-type="genus" reg="Aricidea">Aricidea</tp:taxon-name-part></tp:taxon-name> (<tp:taxon-name><tp:taxon-name-part taxon-name-part-type="genus" reg="Aricidea"/><tp:taxon-name-part taxon-name-part-type="subgenus" reg="Aricidea">Aricidea</tp:taxon-name-part></tp:taxon-name>) <tp:taxon-name><tp:taxon-name-part taxon-name-part-type="genus" reg="Aricidea"/><tp:taxon-name-part taxon-name-part-type="subgenus" reg="Aricidea"/><tp:taxon-name-part taxon-name-part-type="species" reg="thammapinanae">thammapinanae</tp:taxon-name-part></tp:taxon-name> sp. nov. <named-content xmlns:xlink="http://www.w3.org/1999/xlink" content-type="dwc:institutional_code" xlink:type="simple">PSUZC</named-content> 0047, holotype. <bold>A</bold> complete specimen, ventral view <bold>B</bold> prostomium, leteral view <bold>C</bold> red-brown papillae and neurochaetae, lateral view. Abbreviations: An: median antenna, neC: neurochaetae, noL3: notopodial postchaetal lobe chaetiger 3.</p></caption><graphic xmlns:xlink="http://www.w3.org/1999/xlink" xlink:href="zookeys-951-001-g005.jpg" position="float" orientation="portrait" xlink:type="simple" id="oo_433316.jpg"><uri content-type="original_file" xlink:type="simple">https://binary.pensoft.net/fig/433316</uri></graphic></fig><p>Postbranchial region presents numerous dark red or brown pigmented papillae adjacent to neurochaetal rami on all chaetigers (Fig. <xref ref-type="fig" rid="F5">5A, C</xref>). First two notopodial postchaetal lobes very short, usually hidden by chaetae; those of chaetiger 3 much larger, broadly triangular, with a short, rounded distal protuberance. Notopodial postchaetal lobes digitate on branchial segments, filiform on following segments. Neuropodial postchaetal lobes small, inconspicuous (Figs <xref ref-type="fig" rid="F6">6B, E</xref>, <xref ref-type="fig" rid="F9">9A</xref>).</p><fig id="F6" position="float" orientation="portrait"><object-id xmlns:xlink="http://www.w3.org/1999/xlink" content-type="doi" xlink:type="simple">10.3897/zookeys.951.51686.figure6</object-id><object-id xmlns:xlink="http://www.w3.org/1999/xlink" content-type="arpha" xlink:type="simple">8D1FD8D0-0BD2-54E4-804C-5B6BF0D3DBA3</object-id><label>Figure 6.</label><caption><p><tp:taxon-name><tp:taxon-name-part taxon-name-part-type="genus" reg="Aricidea">Aricidea</tp:taxon-name-part></tp:taxon-name> (<tp:taxon-name><tp:taxon-name-part taxon-name-part-type="genus" reg="Aricidea"/><tp:taxon-name-part taxon-name-part-type="subgenus" reg="Aricidea">Aricidea</tp:taxon-name-part></tp:taxon-name>) <tp:taxon-name><tp:taxon-name-part taxon-name-part-type="genus" reg="Aricidea"/><tp:taxon-name-part taxon-name-part-type="subgenus" reg="Aricidea"/><tp:taxon-name-part taxon-name-part-type="species" reg="thammapinanae">thammapinanae</tp:taxon-name-part></tp:taxon-name> sp. nov. <bold>A</bold> body color in alcohol, lateral view <bold>B</bold> anterior region, dorsal view <bold>C</bold> mouth, arrows show cilia <bold>D</bold> prostomium, dorso-lateral view <bold>E</bold> notopodial lobe from chaetiger 3 <bold>F</bold> close up of posterior chaetiger, showing the cilia. Abbreviations: An: antenna, br: branchiae, c: cilia, cb: cilia band, noL: notopodial postchaetal lobe, nuO: nuchal organ, Pr: prostomium.</p></caption><graphic xmlns:xlink="http://www.w3.org/1999/xlink" xlink:href="zookeys-951-001-g006.jpg" position="float" orientation="portrait" xlink:type="simple" id="oo_433317.jpg"><uri content-type="original_file" xlink:type="simple">https://binary.pensoft.net/fig/433317</uri></graphic></fig><p>Three prebranchial chaetigers; 8 pairs of branchiae (4 to 8 in paratypes) present on chaetigers 4 to 11, robust, conical, with lateral margins markedly ciliated; last pair smaller. Anterior noto- and neurochaetae fringed with capillaries (Fig. <xref ref-type="fig" rid="F6">6A, B</xref>); notochaetae longer than neurochaetae, decreasing in number from anterior to posterior segments. Modified neurochaetae bidentate (Fig. <xref ref-type="fig" rid="F8">8B, E, F</xref>), beginning in chaetiger 17 (10–19 in paratypes), superior tooth small, inferior tooth large, surrounded by pubescence on distal region of shaft, with very long subterminal spine arising from concave side of shaft; spine almost twice as long as shaft, with pubescence throughout, starting from chaetiger 10–19. Posterior neurochaetae arranged in two rows, first row with both simple and modified bidentate chaetae, and second row with only simple chaetae; up to 5 bidentate chaetae per fascicle per row, accompanied by 10–12 long capillary chaetae (Fig. <xref ref-type="fig" rid="F8">8B</xref>). Pygidium with three anal cirri, two lateral and one triangular, short mid-ventral (Fig. <xref ref-type="fig" rid="F8">8E</xref>).</p><fig id="F7" position="float" orientation="portrait"><object-id xmlns:xlink="http://www.w3.org/1999/xlink" content-type="doi" xlink:type="simple">10.3897/zookeys.951.51686.figure7</object-id><object-id xmlns:xlink="http://www.w3.org/1999/xlink" content-type="arpha" xlink:type="simple">2451FB28-FE90-566F-AF00-1E90D5AE278D</object-id><label>Figure 7.</label><caption><p><tp:taxon-name><tp:taxon-name-part taxon-name-part-type="genus" reg="Aricidea">Aricidea</tp:taxon-name-part></tp:taxon-name> (<tp:taxon-name><tp:taxon-name-part taxon-name-part-type="genus" reg="Aricidea"/><tp:taxon-name-part taxon-name-part-type="subgenus" reg="Aricidea">Aricidea</tp:taxon-name-part></tp:taxon-name>) <tp:taxon-name><tp:taxon-name-part taxon-name-part-type="genus" reg="Aricidea"/><tp:taxon-name-part taxon-name-part-type="subgenus" reg="Aricidea"/><tp:taxon-name-part taxon-name-part-type="species" reg="thammapinanae">thammapinanae</tp:taxon-name-part></tp:taxon-name> sp. nov. <bold>A</bold> three rows of neurochaetae in prebranchial area, ventral view <bold>B</bold> branchiae with long cilia <bold>C</bold> first notopodial lobe <bold>D, E</bold> pores on the distal area of notopodial lobe <bold>E</bold> notopodial lobe from chaetiger 3 <bold>F</bold> filaments or cilia in notopodial pores.</p></caption><graphic xmlns:xlink="http://www.w3.org/1999/xlink" xlink:href="zookeys-951-001-g007.jpg" position="float" orientation="portrait" xlink:type="simple" id="oo_433318.jpg"><uri content-type="original_file" xlink:type="simple">https://binary.pensoft.net/fig/433318</uri></graphic></fig></tp:treatment-sec><tp:treatment-sec sec-type="Reproduction" id="SECID0EULAI"><title>Reproduction.</title><p>Holotype and paratypes of <tp:taxon-name><tp:taxon-name-part taxon-name-part-type="genus" reg="Aricidea">Aricidea</tp:taxon-name-part></tp:taxon-name> (<tp:taxon-name><tp:taxon-name-part taxon-name-part-type="genus" reg="Aricidea"/><tp:taxon-name-part taxon-name-part-type="subgenus" reg="Aricidea">Aricidea</tp:taxon-name-part></tp:taxon-name>) <tp:taxon-name><tp:taxon-name-part taxon-name-part-type="genus" reg="Aricidea"/><tp:taxon-name-part taxon-name-part-type="subgenus" reg="Aricidea"/><tp:taxon-name-part taxon-name-part-type="species" reg="thammapinanae">thammapinanae</tp:taxon-name-part></tp:taxon-name> sp. nov. collected in March, August, and September had eggs in the coelomic cavities of postbranchial chaetigers.</p><fig id="F8" position="float" orientation="portrait"><object-id xmlns:xlink="http://www.w3.org/1999/xlink" content-type="doi" xlink:type="simple">10.3897/zookeys.951.51686.figure8</object-id><object-id xmlns:xlink="http://www.w3.org/1999/xlink" content-type="arpha" xlink:type="simple">C619B02A-FCEC-528A-8635-6B3802C5550F</object-id><label>Figure 8.</label><caption><p><tp:taxon-name><tp:taxon-name-part taxon-name-part-type="genus" reg="Aricidea">Aricidea</tp:taxon-name-part></tp:taxon-name> (<tp:taxon-name><tp:taxon-name-part taxon-name-part-type="genus" reg="Aricidea"/><tp:taxon-name-part taxon-name-part-type="subgenus" reg="Aricidea">Aricidea</tp:taxon-name-part></tp:taxon-name>) <tp:taxon-name><tp:taxon-name-part taxon-name-part-type="genus" reg="Aricidea"/><tp:taxon-name-part taxon-name-part-type="subgenus" reg="Aricidea"/><tp:taxon-name-part taxon-name-part-type="species" reg="thammapinanae">thammapinanae</tp:taxon-name-part></tp:taxon-name> sp. nov. <bold>A</bold> postbranchial region, arrow shows the notopodial postchaetal lobe <bold>B, D, F</bold> modified neurochaetae <bold>C</bold> eggs in postbranchial region <bold>E</bold> posterior region, pygidium with two anal cirri. Abbreviations: aC: anal cirri, bneC: bidentate neurochaetae, noL: notopodial postchaetal lobe.</p></caption><graphic xmlns:xlink="http://www.w3.org/1999/xlink" xlink:href="zookeys-951-001-g008.jpg" position="float" orientation="portrait" xlink:type="simple" id="oo_433319.jpg"><uri content-type="original_file" xlink:type="simple">https://binary.pensoft.net/fig/433319</uri></graphic></fig></tp:treatment-sec><tp:treatment-sec sec-type="etymology" id="SECID0ELNAI"><title>Etymology.</title><p>The species epithet <italic><tp:taxon-name><tp:taxon-name-part taxon-name-part-type="genus" reg="Aricidea"/><tp:taxon-name-part taxon-name-part-type="species" reg="thammapinanae">thammapinanae</tp:taxon-name-part></tp:taxon-name></italic>, is after the family name of Ms Vorramaz Thammapinan. This species is named in honor of her initiation, coordination, and assistance to the research project in Songkhla Sea.</p></tp:treatment-sec><tp:treatment-sec sec-type="habitat" id="SECID0E2NAI"><title>Habitat.</title><p>At 20–24 m depth, mud with sand and shells.</p></tp:treatment-sec><tp:treatment-sec sec-type="distribution" id="SECID0EAOAI"><title>Distribution.</title><p>Songkhla Sea, Gulf of Thailand, Western Pacific.</p></tp:treatment-sec><tp:treatment-sec sec-type="remarks" id="SECID0EFOAI"><title>Remarks.</title><p>This is a small species of the subgenus <tp:taxon-name><tp:taxon-name-part taxon-name-part-type="genus" reg="Aricidea">Aricidea</tp:taxon-name-part></tp:taxon-name> (<tp:taxon-name><tp:taxon-name-part taxon-name-part-type="genus" reg="Aricidea"/><tp:taxon-name-part taxon-name-part-type="subgenus" reg="Aricidea">Aricidea</tp:taxon-name-part></tp:taxon-name>) having a maximum length of 5.47 mm (holotype) and with only 4–8 pairs of branchiae. The presence of eggs (Fig. <xref ref-type="fig" rid="F7">7C</xref>) in individuals collected during several sampling months implies that the small size of this new taxon is a specific characteristic. The presence of bidentate chaetae is unusual in species belonging to the subgenus <tp:taxon-name><tp:taxon-name-part taxon-name-part-type="genus" reg="Aricidea">Aricidea</tp:taxon-name-part></tp:taxon-name> (<tp:taxon-name><tp:taxon-name-part taxon-name-part-type="genus" reg="Aricidea"/><tp:taxon-name-part taxon-name-part-type="subgenus" reg="Aricidea">Aricidea</tp:taxon-name-part>)</tp:taxon-name>. Until now, 15 species have been described in this subgenus but only <tp:taxon-name><tp:taxon-name-part taxon-name-part-type="genus" reg="Aricidea">Aricidea</tp:taxon-name-part></tp:taxon-name> (<tp:taxon-name><tp:taxon-name-part taxon-name-part-type="genus" reg="Aricidea"/><tp:taxon-name-part taxon-name-part-type="subgenus" reg="Aricidea">Aricidea</tp:taxon-name-part></tp:taxon-name>) <tp:taxon-name><tp:taxon-name-part taxon-name-part-type="genus" reg="Aricidea"/><tp:taxon-name-part taxon-name-part-type="subgenus" reg="Aricidea"/><tp:taxon-name-part taxon-name-part-type="species" reg="capensis">capensis</tp:taxon-name-part></tp:taxon-name> Day, 1961 from South Africa (<xref ref-type="bibr" rid="B4">Day 1961</xref>) has bidentate modified chaetae (Table <xref ref-type="table" rid="T1">1</xref>). However, the species presents clearly different characteristics from those observed in <tp:taxon-name><tp:taxon-name-part taxon-name-part-type="genus" reg="Aricidea">A.</tp:taxon-name-part></tp:taxon-name> (<tp:taxon-name><tp:taxon-name-part taxon-name-part-type="genus" reg="Aricidea"/><tp:taxon-name-part taxon-name-part-type="subgenus" reg="Aricidea">Aricidea</tp:taxon-name-part></tp:taxon-name>) <tp:taxon-name><tp:taxon-name-part taxon-name-part-type="genus" reg="Aricidea"/><tp:taxon-name-part taxon-name-part-type="subgenus" reg="Aricidea"/><tp:taxon-name-part taxon-name-part-type="species" reg="thammapinanae">thammapinanae</tp:taxon-name-part></tp:taxon-name> sp. nov., since the bidentate modified chaetae of <tp:taxon-name><tp:taxon-name-part taxon-name-part-type="genus" reg="Aricidea">A.</tp:taxon-name-part></tp:taxon-name> (<tp:taxon-name><tp:taxon-name-part taxon-name-part-type="genus" reg="Aricidea"/><tp:taxon-name-part taxon-name-part-type="subgenus" reg="Aricidea">Aricidea</tp:taxon-name-part></tp:taxon-name>) <tp:taxon-name><tp:taxon-name-part taxon-name-part-type="genus" reg="Aricidea"/><tp:taxon-name-part taxon-name-part-type="subgenus" reg="Aricidea"/><tp:taxon-name-part taxon-name-part-type="species" reg="capensis">capensis</tp:taxon-name-part></tp:taxon-name> Day, 1961 are smooth, without pubescence along the shaft or on the subterminal spine. Besides the antenna, extending to chaetiger 2, is faintly annulated, eyes are lacking, 14 branchial pairs are present, and all prebranchial notopodial lobes are small and slender (Table <xref ref-type="table" rid="T1">1</xref>). In contrast, the proposed new species has bidentate modified neurochaetae with pubescence on the distal shaft and along the subterminal spine, a biarticulated antenna that extends to chaetiger 1, and a pair of eyes. Only 4–8 branchial pairs are present, and on chaetiger 3, distinctive broad triangular notopodial lobes with short distal protuberances.</p><fig id="F9" position="float" orientation="portrait"><object-id xmlns:xlink="http://www.w3.org/1999/xlink" content-type="doi" xlink:type="simple">10.3897/zookeys.951.51686.figure9</object-id><object-id xmlns:xlink="http://www.w3.org/1999/xlink" content-type="arpha" xlink:type="simple">E72F6783-3260-5ACB-BF15-6A65C2153CEC</object-id><label>Figure 9.</label><caption><p><tp:taxon-name><tp:taxon-name-part taxon-name-part-type="genus" reg="Aricidea">Aricidea</tp:taxon-name-part></tp:taxon-name> (<tp:taxon-name><tp:taxon-name-part taxon-name-part-type="genus" reg="Aricidea"/><tp:taxon-name-part taxon-name-part-type="subgenus" reg="Aricidea">Aricidea</tp:taxon-name-part></tp:taxon-name>) <tp:taxon-name><tp:taxon-name-part taxon-name-part-type="genus" reg="Aricidea"/><tp:taxon-name-part taxon-name-part-type="subgenus" reg="Aricidea"/><tp:taxon-name-part taxon-name-part-type="species" reg="thammapinanae">thammapinanae</tp:taxon-name-part></tp:taxon-name> sp. nov. <bold>A</bold> anterior region, dorsal view <bold>B</bold> the buccal lip; lateral view <bold>C</bold> posterior modified neurochaetae, lateral view. Abbreviations: An: antenna, br: branchiae, cb: cilia band, noL: notopodial postchaetal lobe, nuO: nuchal organ, pr: prostomium.</p></caption><graphic xmlns:xlink="http://www.w3.org/1999/xlink" xlink:href="zookeys-951-001-g009.jpg" position="float" orientation="portrait" xlink:type="simple" id="oo_433320.jpg"><uri content-type="original_file" xlink:type="simple">https://binary.pensoft.net/fig/433320</uri></graphic></fig></tp:treatment-sec><tp:treatment-sec><!--Section generated to contain objects referenced in tp:taxon-treatment.--><fig id="F1" position="float" orientation="portrait"><object-id xmlns:xlink="http://www.w3.org/1999/xlink" content-type="doi" xlink:type="simple">10.3897/zookeys.951.51686.figure1</object-id><object-id xmlns:xlink="http://www.w3.org/1999/xlink" content-type="arpha" xlink:type="simple">4630445C-D0B6-5754-90EC-90C758FCF520</object-id><label>Figure 1.</label><caption><p>Sampling sites in the Songkhla Sea, Gulf of Thailand, showing stations where <tp:taxon-name><tp:taxon-name-part taxon-name-part-type="genus" reg="Aricidea">Aricidea</tp:taxon-name-part></tp:taxon-name> (<tp:taxon-name><tp:taxon-name-part taxon-name-part-type="genus" reg="Aricidea"/><tp:taxon-name-part taxon-name-part-type="subgenus" reg="Acmira">Acmira</tp:taxon-name-part></tp:taxon-name>) <tp:taxon-name><tp:taxon-name-part taxon-name-part-type="genus" reg="Aricidea"/><tp:taxon-name-part taxon-name-part-type="subgenus" reg="Acmira"/><tp:taxon-name-part taxon-name-part-type="species" reg="anusakdii">anusakdii</tp:taxon-name-part></tp:taxon-name> sp. nov. (<bold>A</bold>) and <tp:taxon-name><tp:taxon-name-part taxon-name-part-type="genus" reg="Aricidea">Aricidea</tp:taxon-name-part></tp:taxon-name> (<tp:taxon-name><tp:taxon-name-part taxon-name-part-type="genus" reg="Aricidea"/><tp:taxon-name-part taxon-name-part-type="subgenus" reg="Aricidea">Aricidea</tp:taxon-name-part></tp:taxon-name>) <tp:taxon-name><tp:taxon-name-part taxon-name-part-type="genus" reg="Aricidea"/><tp:taxon-name-part taxon-name-part-type="subgenus" reg="Aricidea"/><tp:taxon-name-part taxon-name-part-type="species" reg="thammapinanae">thammapinanae</tp:taxon-name-part></tp:taxon-name> sp. nov. (<bold>B</bold>), were collected between 2011 and 2018.</p></caption><graphic xmlns:xlink="http://www.w3.org/1999/xlink" xlink:href="zookeys-951-001-g001.jpg" position="float" orientation="portrait" xlink:type="simple" id="oo_433312.jpg"><uri content-type="original_file" xlink:type="simple">https://binary.pensoft.net/fig/433312</uri></graphic></fig><table-wrap id="T2" position="float" orientation="portrait"><label>Table 2.</label><caption><p>Stations, geographic positions, depths and sediment types where <tp:taxon-name><tp:taxon-name-part taxon-name-part-type="genus" reg="Aricidea">Aricidea</tp:taxon-name-part></tp:taxon-name> (<tp:taxon-name><tp:taxon-name-part taxon-name-part-type="genus" reg="Aricidea"/><tp:taxon-name-part taxon-name-part-type="subgenus" reg="Acmira">Acmira</tp:taxon-name-part></tp:taxon-name>) <tp:taxon-name><tp:taxon-name-part taxon-name-part-type="genus" reg="Aricidea"/><tp:taxon-name-part taxon-name-part-type="subgenus" reg="Acmira"/><tp:taxon-name-part taxon-name-part-type="species" reg="anusakdii">anusakdii</tp:taxon-name-part></tp:taxon-name> sp. nov. and <tp:taxon-name><tp:taxon-name-part taxon-name-part-type="genus" reg="Aricidea">Aricidea</tp:taxon-name-part></tp:taxon-name> (<tp:taxon-name><tp:taxon-name-part taxon-name-part-type="genus" reg="Aricidea"/><tp:taxon-name-part taxon-name-part-type="subgenus" reg="Aricidea">Aricidea</tp:taxon-name-part></tp:taxon-name>) <tp:taxon-name><tp:taxon-name-part taxon-name-part-type="genus" reg="Aricidea"/><tp:taxon-name-part taxon-name-part-type="subgenus" reg="Aricidea"/><tp:taxon-name-part taxon-name-part-type="species" reg="thammapinanae">thammapinanae</tp:taxon-name-part></tp:taxon-name> sp. nov. were collected in the Songkhla Sea, Gulf of Thailand. (*= specimen used for SEM image and italic = <tp:taxon-name><tp:taxon-name-part taxon-name-part-type="genus" reg="Aricidea">A.</tp:taxon-name-part></tp:taxon-name> (<tp:taxon-name><tp:taxon-name-part taxon-name-part-type="genus" reg="Aricidea"/><tp:taxon-name-part taxon-name-part-type="subgenus" reg="Aricidea">A.</tp:taxon-name-part></tp:taxon-name>) <tp:taxon-name><tp:taxon-name-part taxon-name-part-type="genus" reg="Aricidea"/><tp:taxon-name-part taxon-name-part-type="subgenus" reg="Aricidea"/><tp:taxon-name-part taxon-name-part-type="species" reg="thammapinanae">thammapinanae</tp:taxon-name-part></tp:taxon-name>).</p></caption><table id="TID0E1IAG" rules="all"><tbody><tr><th rowspan="1" colspan="1">Station</th><th rowspan="1" colspan="1">Sampling Date/ Number of individuals</th><th rowspan="1" colspan="1">Latitude / Longitude</th><th rowspan="1" colspan="1">Depth (m)</th><th rowspan="1" colspan="1">Sediment type</th></tr><tr><td rowspan="1" colspan="1">
                      <bold>S02</bold>
                    </td><td rowspan="1" colspan="1">11/10/2013 (1)</td><td rowspan="1" colspan="1">
                      <named-content xmlns:xlink="http://www.w3.org/1999/xlink" content-type="dwc:verbatimCoordinates" xlink:type="simple">
                        <named-content content-type="geo-json" specific-use="{&#34;type&#34;:&#34;Point&#34;,&#34;coordinates&#34;:[100.470833,7.528889]}" id="NCID0EA5AE" xlink:type="simple">7°31'44"N, 100°28'15"E</named-content>
                      </named-content>
                    </td><td rowspan="1" colspan="1">10</td><td rowspan="1" colspan="1">Muddy with sand</td></tr><tr><td rowspan="1" colspan="1">
                      <bold>S05</bold>
                    </td><td rowspan="1" colspan="1">23/5/ 2012 (1*), 21/5/2015 (2)</td><td rowspan="1" colspan="1">
                      <named-content xmlns:xlink="http://www.w3.org/1999/xlink" content-type="dwc:verbatimCoordinates" xlink:type="simple">
                        <named-content content-type="geo-json" specific-use="{&#34;type&#34;:&#34;Point&#34;,&#34;coordinates&#34;:[100.565833,7.567500]}" id="NCID0E35AE" xlink:type="simple">7°34'03"N, 100°33'57"E</named-content>
                      </named-content>
                    </td><td rowspan="1" colspan="1">16.5</td><td rowspan="1" colspan="1">Muddy with sand and shells; upper sediment brown, lower sticky and dark</td></tr><tr><td rowspan="1" colspan="1">
                      <bold>S06</bold>
                    </td><td rowspan="1" colspan="1">17/10/2013 (1)</td><td rowspan="1" colspan="1">
                      <named-content xmlns:xlink="http://www.w3.org/1999/xlink" content-type="dwc:verbatimCoordinates" xlink:type="simple">
                        <named-content content-type="geo-json" specific-use="{&#34;type&#34;:&#34;Point&#34;,&#34;coordinates&#34;:[100.616111,7.335833]}" id="NCID0EY6AE" xlink:type="simple">7°20'09"N, 100°36'58"E</named-content>
                      </named-content>
                    </td><td rowspan="1" colspan="1">15.5</td><td rowspan="1" colspan="1">Upper sediment muddy with sand, lower sticky mud with shells</td></tr><tr><td rowspan="1" colspan="1">
                      <bold>S07</bold>
                    </td><td rowspan="1" colspan="1">24/5/2012 (2), 10/10/2012 (1), 21/2/2013 (1), 1/6/2013 (5*), 16/10/2013 (3), 5/2/2014 (2), 4/6/2014 (3), 8/10/2014 (5), 26/2/2015 (1), 20/5/2015 (4), 20/5/2015 (2), 16/3/2016 (1*), 18/5/2016 (3), 22/9/2016 (5)</td><td rowspan="1" colspan="1">
                      <named-content xmlns:xlink="http://www.w3.org/1999/xlink" content-type="dwc:verbatimCoordinates" xlink:type="simple">
                        <named-content content-type="geo-json" specific-use="{&#34;type&#34;:&#34;Point&#34;,&#34;coordinates&#34;:[100.717222,7.733611]}" id="NCID0EVAAG" xlink:type="simple">7°44'01"N, 100°43'02"E</named-content>
                      </named-content>
                    </td><td rowspan="1" colspan="1">26.5</td><td rowspan="1" colspan="1">Muddy with shells; upper sediment brown, lower sticky and green</td></tr><tr><td rowspan="1" colspan="1">
                      <bold>S08</bold>
                    </td><td rowspan="1" colspan="1">30/1/2012 (1), 24/5/2012 (2), 10/10/2012 (1), 1/6/2013 (1), 16/10/2013 (1), 5/2/2014 (4), 4/6/2014 (1), 8/10/2014 (1), 14/10/2015 (1*)</td><td rowspan="1" colspan="1">
                      <named-content xmlns:xlink="http://www.w3.org/1999/xlink" content-type="dwc:verbatimCoordinates" xlink:type="simple">
                        <named-content content-type="geo-json" specific-use="{&#34;type&#34;:&#34;Point&#34;,&#34;coordinates&#34;:[100.785000,7.486111]}" id="NCID0ERBAG" xlink:type="simple">7°29'10"N, 100°47'06"E</named-content>
                      </named-content>
                    </td><td rowspan="1" colspan="1">25.0</td><td rowspan="1" colspan="1">Muddy with shells; lower sediment sticky mud</td></tr><tr><td rowspan="1" colspan="1">
                      <bold>S09-1</bold>
                    </td><td rowspan="1" colspan="1">7/2/2012 (1), 24/3/2017 (2), 17/8/2018 (2)</td><td rowspan="1" colspan="1">
                      <named-content xmlns:xlink="http://www.w3.org/1999/xlink" content-type="dwc:verbatimCoordinates" xlink:type="simple">
                        <named-content content-type="geo-json" specific-use="{&#34;type&#34;:&#34;Point&#34;,&#34;coordinates&#34;:[100.711389,7.536944]}" id="NCID0ENCAG" xlink:type="simple">7°32'13"N, 100°42'41"E</named-content>
                      </named-content>
                    </td><td rowspan="1" colspan="1">24</td><td rowspan="1" colspan="1">Muddy with sand and shells</td></tr><tr><td rowspan="1" colspan="1">
                      <bold>S09-3</bold>
                    </td><td rowspan="1" colspan="1">7/3/2011 (1), 8/3/2014 (1), 16/8/2018 (2)</td><td rowspan="1" colspan="1">
                      <named-content xmlns:xlink="http://www.w3.org/1999/xlink" content-type="dwc:verbatimCoordinates" xlink:type="simple">
                        <named-content content-type="geo-json" specific-use="{&#34;type&#34;:&#34;Point&#34;,&#34;coordinates&#34;:[100.711389,7.533611]}" id="NCID0EJDAG" xlink:type="simple">7°32'1"N, 100°42'41"E</named-content>
                      </named-content>
                    </td><td rowspan="1" colspan="1">24</td><td rowspan="1" colspan="1">Muddy with sand and shells</td></tr><tr><td rowspan="1" colspan="1">
                      <bold>S09-5</bold>
                    </td><td rowspan="1" colspan="1">17/8/2018 (2)</td><td rowspan="1" colspan="1">
                      <named-content xmlns:xlink="http://www.w3.org/1999/xlink" content-type="dwc:verbatimCoordinates" xlink:type="simple">
                        <named-content content-type="geo-json" specific-use="{&#34;type&#34;:&#34;Point&#34;,&#34;coordinates&#34;:[100.708333,7.533611]}" id="NCID0EFEAG" xlink:type="simple">7°32'1"N, 100°42'30"E</named-content>
                      </named-content>
                    </td><td rowspan="1" colspan="1">24</td><td rowspan="1" colspan="1">Muddy with sand and shells</td></tr><tr><td rowspan="1" colspan="1">
                      <bold>S09-6</bold>
                    </td><td rowspan="1" colspan="1">4/3/2011 (1)</td><td rowspan="1" colspan="1">
                      <named-content xmlns:xlink="http://www.w3.org/1999/xlink" content-type="dwc:verbatimCoordinates" xlink:type="simple">
                        <named-content content-type="geo-json" specific-use="{&#34;type&#34;:&#34;Point&#34;,&#34;coordinates&#34;:[100.705833,7.536944]}" id="NCID0EBFAG" xlink:type="simple">7°32'13"N, 100°42'21"E</named-content>
                      </named-content>
                    </td><td rowspan="1" colspan="1">23.6</td><td rowspan="1" colspan="1">Muddy with sand and shells</td></tr><tr><td rowspan="1" colspan="1">
                      <bold>S09-7</bold>
                    </td><td rowspan="1" colspan="1">7/2/2012 (1)</td><td rowspan="1" colspan="1">
                      <named-content xmlns:xlink="http://www.w3.org/1999/xlink" content-type="dwc:verbatimCoordinates" xlink:type="simple">
                        <named-content content-type="geo-json" specific-use="{&#34;type&#34;:&#34;Point&#34;,&#34;coordinates&#34;:[100.706667,7.538333]}" id="NCID0E4FAG" xlink:type="simple">7°32'18"N, 100°42'24"E</named-content>
                      </named-content>
                    </td><td rowspan="1" colspan="1">23.7</td><td rowspan="1" colspan="1">Muddy with sand and shells</td></tr><tr><td rowspan="1" colspan="1">
                      <bold>S09-10</bold>
                    </td><td rowspan="1" colspan="1">7/3/2014 (1), 25/3/2017 (1)</td><td rowspan="1" colspan="1">
                      <named-content xmlns:xlink="http://www.w3.org/1999/xlink" content-type="dwc:verbatimCoordinates" xlink:type="simple">
                        <named-content content-type="geo-json" specific-use="{&#34;type&#34;:&#34;Point&#34;,&#34;coordinates&#34;:[100.713056,7.531944]}" id="NCID0EZGAG" xlink:type="simple">7°31'55"N, 100°42'47"E</named-content>
                      </named-content>
                    </td><td rowspan="1" colspan="1">24.3</td><td rowspan="1" colspan="1">Muddy with sand and shells</td></tr><tr><td rowspan="1" colspan="1">
                      <bold>S09-11</bold>
                    </td><td rowspan="1" colspan="1">8/3/2014 (2), 25/3/2017 (1)</td><td rowspan="1" colspan="1">
                      <named-content xmlns:xlink="http://www.w3.org/1999/xlink" content-type="dwc:verbatimCoordinates" xlink:type="simple">
                        <named-content content-type="geo-json" specific-use="{&#34;type&#34;:&#34;Point&#34;,&#34;coordinates&#34;:[100.711667,7.531111]}" id="NCID0EVHAG" xlink:type="simple">7°31'52"N, 100°42'42"E</named-content>
                      </named-content>
                    </td><td rowspan="1" colspan="1">23</td><td rowspan="1" colspan="1">Muddy with sand and shells</td></tr><tr><td rowspan="1" colspan="1">
                      <bold>S09-12</bold>
                    </td><td rowspan="1" colspan="1">6/2/2012 (1), 8/3/2014 (1), 25/3/2017 (2)</td><td rowspan="1" colspan="1">
                      <named-content xmlns:xlink="http://www.w3.org/1999/xlink" content-type="dwc:verbatimCoordinates" xlink:type="simple">
                        <named-content content-type="geo-json" specific-use="{&#34;type&#34;:&#34;Point&#34;,&#34;coordinates&#34;:[100.706667,7.531944]}" id="NCID0ERIAG" xlink:type="simple">7°31'55"N, 100°42'24"E</named-content>
                      </named-content>
                    </td><td rowspan="1" colspan="1">23.8</td><td rowspan="1" colspan="1">Muddy with sand and shells</td></tr><tr><td rowspan="1" colspan="1">
                      <bold>S09-14</bold>
                    </td><td rowspan="1" colspan="1">1/3/2011 (2), 7/3/2014 (2), 1/3/2016 (2)</td><td rowspan="1" colspan="1">
                      <named-content xmlns:xlink="http://www.w3.org/1999/xlink" content-type="dwc:verbatimCoordinates" xlink:type="simple">
                        <named-content content-type="geo-json" specific-use="{&#34;type&#34;:&#34;Point&#34;,&#34;coordinates&#34;:[100.703333,7.541667]}" id="NCID0ENJAG" xlink:type="simple">7°32'30"N, 100°42'12"E</named-content>
                      </named-content>
                    </td><td rowspan="1" colspan="1">24</td><td rowspan="1" colspan="1">Muddy with sand and shells</td></tr><tr><td rowspan="1" colspan="1">
                      <bold>S09-16</bold>
                    </td><td rowspan="1" colspan="1">1/3/2016 (2), 23/3/2017 (2)</td><td rowspan="1" colspan="1">
                      <named-content xmlns:xlink="http://www.w3.org/1999/xlink" content-type="dwc:verbatimCoordinates" xlink:type="simple">
                        <named-content content-type="geo-json" specific-use="{&#34;type&#34;:&#34;Point&#34;,&#34;coordinates&#34;:[100.716389,7.541667]}" id="NCID0EJKAG" xlink:type="simple">7°32'30"N, 100°42'59"E</named-content>
                      </named-content>
                    </td><td rowspan="1" colspan="1">24</td><td rowspan="1" colspan="1">Muddy with sand and shells</td></tr><tr><td rowspan="1" colspan="1">
                      <bold>S09-17</bold>
                    </td><td rowspan="1" colspan="1">17/3/2013 (1), 7/3/2014 (2)</td><td rowspan="1" colspan="1">
                      <named-content xmlns:xlink="http://www.w3.org/1999/xlink" content-type="dwc:verbatimCoordinates" xlink:type="simple">
                        <named-content content-type="geo-json" specific-use="{&#34;type&#34;:&#34;Point&#34;,&#34;coordinates&#34;:[100.718056,7.531667]}" id="NCID0EFLAG" xlink:type="simple">7°31'54"N, 100°43'5"E</named-content>
                      </named-content>
                    </td><td rowspan="1" colspan="1">24</td><td rowspan="1" colspan="1">Muddy with sand and shells</td></tr><tr><td rowspan="1" colspan="1">
                      <bold>S09-18</bold>
                    </td><td rowspan="1" colspan="1">6/2/2012 (1), 7/3/2014 (1)</td><td rowspan="1" colspan="1">
                      <named-content xmlns:xlink="http://www.w3.org/1999/xlink" content-type="dwc:verbatimCoordinates" xlink:type="simple">
                        <named-content content-type="geo-json" specific-use="{&#34;type&#34;:&#34;Point&#34;,&#34;coordinates&#34;:[100.716111,7.528889]}" id="NCID0EBMAG" xlink:type="simple">7°31'44"N, 100°42'58"E</named-content>
                      </named-content>
                    </td><td rowspan="1" colspan="1">24</td><td rowspan="1" colspan="1">Muddy with sand and shells</td></tr><tr><td rowspan="1" colspan="1">
                      <bold>S09-19</bold>
                    </td><td rowspan="1" colspan="1">6/2/2012 (2), 7/3/2014 (1)</td><td rowspan="1" colspan="1">
                      <named-content xmlns:xlink="http://www.w3.org/1999/xlink" content-type="dwc:verbatimCoordinates" xlink:type="simple">
                        <named-content content-type="geo-json" specific-use="{&#34;type&#34;:&#34;Point&#34;,&#34;coordinates&#34;:[100.713333,7.526944]}" id="NCID0E4MAG" xlink:type="simple">7°31'37"N, 100°42'48"E</named-content>
                      </named-content>
                    </td><td rowspan="1" colspan="1">24</td><td rowspan="1" colspan="1">Muddy with sand and shells</td></tr><tr><td rowspan="1" colspan="1">
                      <bold>S09-20</bold>
                    </td><td rowspan="1" colspan="1">6/2/2012 (2)</td><td rowspan="1" colspan="1">
                      <named-content xmlns:xlink="http://www.w3.org/1999/xlink" content-type="dwc:verbatimCoordinates" xlink:type="simple">
                        <named-content content-type="geo-json" specific-use="{&#34;type&#34;:&#34;Point&#34;,&#34;coordinates&#34;:[100.703333,7.528889]}" id="NCID0EZNAG" xlink:type="simple">7°31'44"N, 100°42'12"E</named-content>
                      </named-content>
                    </td><td rowspan="1" colspan="1">24</td><td rowspan="1" colspan="1">Muddy with sand and shells</td></tr><tr><td rowspan="1" colspan="1">
                      <bold>S09-22</bold>
                    </td><td rowspan="1" colspan="1">16/8/2018 (1)</td><td rowspan="1" colspan="1">
                      <named-content xmlns:xlink="http://www.w3.org/1999/xlink" content-type="dwc:verbatimCoordinates" xlink:type="simple">
                        <named-content content-type="geo-json" specific-use="{&#34;type&#34;:&#34;Point&#34;,&#34;coordinates&#34;:[100.708333,7.536944]}" id="NCID0EVOAG" xlink:type="simple">7°32'13"N, 100°42'30"E</named-content>
                      </named-content>
                    </td><td rowspan="1" colspan="1">24</td><td rowspan="1" colspan="1">Muddy with sand and shells</td></tr><tr><td rowspan="1" colspan="1">
                      <bold>S09-24</bold>
                    </td><td rowspan="1" colspan="1">7/2/2012 (1), 7/3/2014 (1), 21/3/2017 (1)</td><td rowspan="1" colspan="1">
                      <named-content xmlns:xlink="http://www.w3.org/1999/xlink" content-type="dwc:verbatimCoordinates" xlink:type="simple">
                        <named-content content-type="geo-json" specific-use="{&#34;type&#34;:&#34;Point&#34;,&#34;coordinates&#34;:[100.713056,7.538333]}" id="NCID0ERPAG" xlink:type="simple">7°32'18"N, 100°42'47"E</named-content>
                      </named-content>
                    </td><td rowspan="1" colspan="1">24.5</td><td rowspan="1" colspan="1">Muddy with sand and shells</td></tr><tr><td rowspan="1" colspan="1">
                      <bold>S10</bold>
                    </td><td rowspan="1" colspan="1">2/3/2011 (1)</td><td rowspan="1" colspan="1">
                      <named-content xmlns:xlink="http://www.w3.org/1999/xlink" content-type="dwc:verbatimCoordinates" xlink:type="simple">
                        <named-content content-type="geo-json" specific-use="{&#34;type&#34;:&#34;Point&#34;,&#34;coordinates&#34;:[100.609167,7.472222]}" id="NCID0ENQAG" xlink:type="simple">7°28'20"N, 100°36'33"E</named-content>
                      </named-content>
                    </td><td rowspan="1" colspan="1">19</td><td rowspan="1" colspan="1">Muddy with shells</td></tr><tr><td rowspan="1" colspan="1">
                      <bold>S10-3</bold>
                    </td><td rowspan="1" colspan="1">16/2/2015 (2), 5/5/2018 (2)</td><td rowspan="1" colspan="1">
                      <named-content xmlns:xlink="http://www.w3.org/1999/xlink" content-type="dwc:verbatimCoordinates" xlink:type="simple">
                        <named-content content-type="geo-json" specific-use="{&#34;type&#34;:&#34;Point&#34;,&#34;coordinates&#34;:[100.611389,7.472778]}" id="NCID0EJRAG" xlink:type="simple">7°28'22"N, 100°36'41"E</named-content>
                      </named-content>
                    </td><td rowspan="1" colspan="1">19</td><td rowspan="1" colspan="1">Muddy with shells</td></tr><tr><td rowspan="1" colspan="1">
                      <bold>S10-4</bold>
                    </td><td rowspan="1" colspan="1">6/2/2012 (1), 15/2/2015 (3), 5/5/2018 (2)</td><td rowspan="1" colspan="1">
                      <named-content xmlns:xlink="http://www.w3.org/1999/xlink" content-type="dwc:verbatimCoordinates" xlink:type="simple">
                        <named-content content-type="geo-json" specific-use="{&#34;type&#34;:&#34;Point&#34;,&#34;coordinates&#34;:[100.610833,7.470556]}" id="NCID0EFSAG" xlink:type="simple">7°28'14"N, 100°36'39"E</named-content>
                      </named-content>
                    </td><td rowspan="1" colspan="1">19</td><td rowspan="1" colspan="1">Muddy with shells</td></tr><tr><td rowspan="1" colspan="1">
                      <bold>S10-5</bold>
                    </td><td rowspan="1" colspan="1">6/2/2012 (4), 6/5/2018 (1)</td><td rowspan="1" colspan="1">
                      <named-content xmlns:xlink="http://www.w3.org/1999/xlink" content-type="dwc:verbatimCoordinates" xlink:type="simple">
                        <named-content content-type="geo-json" specific-use="{&#34;type&#34;:&#34;Point&#34;,&#34;coordinates&#34;:[100.608611,7.470000]}" id="NCID0EBTAG" xlink:type="simple">7°28'12"N, 100°36'31"E</named-content>
                      </named-content>
                    </td><td rowspan="1" colspan="1">18.5</td><td rowspan="1" colspan="1">Muddy with shells</td></tr><tr><td rowspan="1" colspan="1">
                      <bold>S10-8</bold>
                    </td><td rowspan="1" colspan="1">5/2/2012 (3), 6/5/2018 (1)</td><td rowspan="1" colspan="1">
                      <named-content xmlns:xlink="http://www.w3.org/1999/xlink" content-type="dwc:verbatimCoordinates" xlink:type="simple">
                        <named-content content-type="geo-json" specific-use="{&#34;type&#34;:&#34;Point&#34;,&#34;coordinates&#34;:[100.602778,7.478611]}" id="NCID0E4TAG" xlink:type="simple">7°28'43"N, 100°36'10"E</named-content>
                      </named-content>
                    </td><td rowspan="1" colspan="1">18.5</td><td rowspan="1" colspan="1">Muddy with shells</td></tr><tr><td rowspan="1" colspan="1">
                      <bold>S10-9</bold>
                    </td><td rowspan="1" colspan="1">16/2/2015 (2), 6/5/2018 (2)</td><td rowspan="1" colspan="1">
                      <named-content xmlns:xlink="http://www.w3.org/1999/xlink" content-type="dwc:verbatimCoordinates" xlink:type="simple">
                        <named-content content-type="geo-json" specific-use="{&#34;type&#34;:&#34;Point&#34;,&#34;coordinates&#34;:[100.615556,7.465833]}" id="NCID0EZUAG" xlink:type="simple">7°27'57"N, 100°36'56"E</named-content>
                      </named-content>
                    </td><td rowspan="1" colspan="1">19</td><td rowspan="1" colspan="1">Muddy with shells</td></tr><tr><td rowspan="1" colspan="1">
                      <bold>S11-2</bold>
                    </td><td rowspan="1" colspan="1">27/3/2017 (1)</td><td rowspan="1" colspan="1">
                      <named-content xmlns:xlink="http://www.w3.org/1999/xlink" content-type="dwc:verbatimCoordinates" xlink:type="simple">
                        <named-content content-type="geo-json" specific-use="{&#34;type&#34;:&#34;Point&#34;,&#34;coordinates&#34;:[100.610833,7.516944]}" id="NCID0EVVAG" xlink:type="simple">7°31'01"N, 100°36'39"E</named-content>
                      </named-content>
                    </td><td rowspan="1" colspan="1">18.9</td><td rowspan="1" colspan="1">Muddy with shells</td></tr><tr><td rowspan="1" colspan="1">
                      <bold>S11-3</bold>
                    </td><td rowspan="1" colspan="1">15/3/2013 (1), 27/3/2017 (1)</td><td rowspan="1" colspan="1">
                      <named-content xmlns:xlink="http://www.w3.org/1999/xlink" content-type="dwc:verbatimCoordinates" xlink:type="simple">
                        <named-content content-type="geo-json" specific-use="{&#34;type&#34;:&#34;Point&#34;,&#34;coordinates&#34;:[100.607500,7.516944]}" id="NCID0ERWAG" xlink:type="simple">7°31'01"N, 100°36'27"E</named-content>
                      </named-content>
                    </td><td rowspan="1" colspan="1">18.8</td><td rowspan="1" colspan="1">Muddy with shells</td></tr><tr><td rowspan="1" colspan="1">
                      <bold>S12</bold>
                    </td><td rowspan="1" colspan="1">16/3/2013 (1)</td><td rowspan="1" colspan="1">
                      <named-content xmlns:xlink="http://www.w3.org/1999/xlink" content-type="dwc:verbatimCoordinates" xlink:type="simple">
                        <named-content content-type="geo-json" specific-use="{&#34;type&#34;:&#34;Point&#34;,&#34;coordinates&#34;:[100.609444,7.571667]}" id="NCID0ENXAG" xlink:type="simple">7°34'18"N, 100°36'34"E</named-content>
                      </named-content>
                    </td><td rowspan="1" colspan="1">20</td><td rowspan="1" colspan="1">Muddy with sand and shells</td></tr><tr><td rowspan="1" colspan="1">
                      <bold>S12-2</bold>
                    </td><td rowspan="1" colspan="1">26/3/2017 (1)</td><td rowspan="1" colspan="1">
                      <named-content xmlns:xlink="http://www.w3.org/1999/xlink" content-type="dwc:verbatimCoordinates" xlink:type="simple">
                        <named-content content-type="geo-json" specific-use="{&#34;type&#34;:&#34;Point&#34;,&#34;coordinates&#34;:[100.620833,7.570000]}" id="NCID0EJYAG" xlink:type="simple">7°34'12"N, 100°37'15"E</named-content>
                      </named-content>
                    </td><td rowspan="1" colspan="1">20</td><td rowspan="1" colspan="1">Muddy with sand and shells</td></tr><tr><td rowspan="1" colspan="1">
                      <bold>S12-3</bold>
                    </td><td rowspan="1" colspan="1">9/2/2012 (1)</td><td rowspan="1" colspan="1">
                      <named-content xmlns:xlink="http://www.w3.org/1999/xlink" content-type="dwc:verbatimCoordinates" xlink:type="simple">
                        <named-content content-type="geo-json" specific-use="{&#34;type&#34;:&#34;Point&#34;,&#34;coordinates&#34;:[100.617778,7.570278]}" id="NCID0EFZAG" xlink:type="simple">7°34'13"N, 100°37'4"E</named-content>
                      </named-content>
                    </td><td rowspan="1" colspan="1">19.8</td><td rowspan="1" colspan="1">Muddy with sand and shells</td></tr><tr><td rowspan="1" colspan="1">
                      <bold>S14</bold>
                    </td><td rowspan="1" colspan="1">14/3/2013 (1), 5/3/2014 (1), 19/2/2015 (1)</td><td rowspan="1" colspan="1">
                      <named-content xmlns:xlink="http://www.w3.org/1999/xlink" content-type="dwc:verbatimCoordinates" xlink:type="simple">
                        <named-content content-type="geo-json" specific-use="{&#34;type&#34;:&#34;Point&#34;,&#34;coordinates&#34;:[100.603333,7.436944]}" id="NCID0EB1AG" xlink:type="simple">7°26'13"N, 100°36'12"E</named-content>
                      </named-content>
                    </td><td rowspan="1" colspan="1">15.5</td><td rowspan="1" colspan="1">Muddy with sand and shells</td></tr><tr><td rowspan="1" colspan="1">
                      <bold>S16</bold>
                    </td><td rowspan="1" colspan="1">21/08/2012 (1*)</td><td rowspan="1" colspan="1">
                      <named-content xmlns:xlink="http://www.w3.org/1999/xlink" content-type="dwc:verbatimCoordinates" xlink:type="simple">
                        <named-content content-type="geo-json" specific-use="{&#34;type&#34;:&#34;Point&#34;,&#34;coordinates&#34;:[100.763056,7.586389]}" id="NCID0E41AG" xlink:type="simple">7°35'11"N, 100°45'47"E</named-content>
                      </named-content>
                    </td><td rowspan="1" colspan="1">22</td><td rowspan="1" colspan="1">Muddy with sand and shells</td></tr><tr><td rowspan="1" colspan="1">
                      <bold>S20</bold>
                    </td><td rowspan="1" colspan="1">20/8/2012 (2)</td><td rowspan="1" colspan="1">
                      <named-content xmlns:xlink="http://www.w3.org/1999/xlink" content-type="dwc:verbatimCoordinates" xlink:type="simple">
                        <named-content content-type="geo-json" specific-use="{&#34;type&#34;:&#34;Point&#34;,&#34;coordinates&#34;:[100.598333,7.544722]}" id="NCID0EZ2AG" xlink:type="simple">7°32'41"N, 100°35'54"E</named-content>
                      </named-content>
                    </td><td rowspan="1" colspan="1">21</td><td rowspan="1" colspan="1">Muddy with shells</td></tr><tr><td rowspan="1" colspan="1">
                      <bold>S21</bold>
                    </td><td rowspan="1" colspan="1">21/8/2012 (2), 23/3/2017 (4), 16/8/2018 (1), 21/08/2012 (1), 15/03/2013 (3, 1*), 3/06/2013 (1), 23/03/2017 (1), 23/09/2017 (1*), 16/08/2018 (4)</td><td rowspan="1" colspan="1">
                      <named-content xmlns:xlink="http://www.w3.org/1999/xlink" content-type="dwc:verbatimCoordinates" xlink:type="simple">
                        <named-content content-type="geo-json" specific-use="{&#34;type&#34;:&#34;Point&#34;,&#34;coordinates&#34;:[100.778611,7.554444]}" id="NCID0EV3AG" xlink:type="simple">7°33'16"N, 100°46'43"E</named-content>
                      </named-content>
                    </td><td rowspan="1" colspan="1">24</td><td rowspan="1" colspan="1">Muddy with sand and shells</td></tr><tr><td rowspan="1" colspan="1">
                      <bold>S23</bold>
                    </td><td rowspan="1" colspan="1">29/2/2016 (1)</td><td rowspan="1" colspan="1">
                      <named-content xmlns:xlink="http://www.w3.org/1999/xlink" content-type="dwc:verbatimCoordinates" xlink:type="simple">
                        <named-content content-type="geo-json" specific-use="{&#34;type&#34;:&#34;Point&#34;,&#34;coordinates&#34;:[100.554722,7.822222]}" id="NCID0ER4AG" xlink:type="simple">7°49'20"N, 100°33'17"E</named-content>
                      </named-content>
                    </td><td rowspan="1" colspan="1">20.5</td><td rowspan="1" colspan="1">Muddy with sand and shells</td></tr><tr><td rowspan="1" colspan="1">
                      <bold>S24</bold>
                    </td><td rowspan="1" colspan="1">30/10/2014 (1), 16/9/2014 (3), 30/10/2014 (1), 15/7/2015 (1)</td><td rowspan="1" colspan="1">
                      <named-content xmlns:xlink="http://www.w3.org/1999/xlink" content-type="dwc:verbatimCoordinates" xlink:type="simple">
                        <named-content content-type="geo-json" specific-use="{&#34;type&#34;:&#34;Point&#34;,&#34;coordinates&#34;:[100.816944,7.656111]}" id="NCID0EN5AG" xlink:type="simple">7°39'22"N, 100°49'1"E</named-content>
                      </named-content>
                    </td><td rowspan="1" colspan="1">27</td><td rowspan="1" colspan="1">Fine mud with shells</td></tr><tr><td rowspan="1" colspan="1">
                      <bold>S32</bold>
                    </td><td rowspan="1" colspan="1">26/9/2011 (5)</td><td rowspan="1" colspan="1">
                      <named-content xmlns:xlink="http://www.w3.org/1999/xlink" content-type="dwc:verbatimCoordinates" xlink:type="simple">
                        <named-content content-type="geo-json" specific-use="{&#34;type&#34;:&#34;Point&#34;,&#34;coordinates&#34;:[100.816667,7.271667]}" id="NCID0EJ6AG" xlink:type="simple">7°16'18"N, 100°49'0"E</named-content>
                      </named-content>
                    </td><td rowspan="1" colspan="1">20</td><td rowspan="1" colspan="1">Muddy with shells</td></tr><tr><td rowspan="1" colspan="1">
                      <bold>S35</bold>
                    </td><td rowspan="1" colspan="1">29/9/2011 (1)</td><td rowspan="1" colspan="1">
                      <named-content xmlns:xlink="http://www.w3.org/1999/xlink" content-type="dwc:verbatimCoordinates" xlink:type="simple">
                        <named-content content-type="geo-json" specific-use="{&#34;type&#34;:&#34;Point&#34;,&#34;coordinates&#34;:[100.543056,7.626389]}" id="NCID0EFABG" xlink:type="simple">7°37'35"N, 100°32'35"E</named-content>
                      </named-content>
                    </td><td rowspan="1" colspan="1">24</td><td rowspan="1" colspan="1">Muddy with sand and shells</td></tr><tr><td rowspan="1" colspan="1">
                      <bold>S39</bold>
                    </td><td rowspan="1" colspan="1">27/9/2011 (2)</td><td rowspan="1" colspan="1">
                      <named-content xmlns:xlink="http://www.w3.org/1999/xlink" content-type="dwc:verbatimCoordinates" xlink:type="simple">
                        <named-content content-type="geo-json" specific-use="{&#34;type&#34;:&#34;Point&#34;,&#34;coordinates&#34;:[100.770833,7.522778]}" id="NCID0EBBBG" xlink:type="simple">7°31'22"N, 100°46'15"E</named-content>
                      </named-content>
                    </td><td rowspan="1" colspan="1">22</td><td rowspan="1" colspan="1">Muddy sand</td></tr><tr><td rowspan="1" colspan="1">
                      <bold>S40-1</bold>
                    </td><td rowspan="1" colspan="1">20/8/2012 (1)</td><td rowspan="1" colspan="1">
                      <named-content xmlns:xlink="http://www.w3.org/1999/xlink" content-type="dwc:verbatimCoordinates" xlink:type="simple">
                        <named-content content-type="geo-json" specific-use="{&#34;type&#34;:&#34;Point&#34;,&#34;coordinates&#34;:[100.678056,7.497500]}" id="NCID0E4BBG" xlink:type="simple">7°29'51"N, 100°40'41"E</named-content>
                      </named-content>
                    </td><td rowspan="1" colspan="1">20</td><td rowspan="1" colspan="1">Muddy sand</td></tr><tr><td rowspan="1" colspan="1">
                      <bold>S48</bold>
                    </td><td rowspan="1" colspan="1">22/2/2015 (1)</td><td rowspan="1" colspan="1">
                      <named-content xmlns:xlink="http://www.w3.org/1999/xlink" content-type="dwc:verbatimCoordinates" xlink:type="simple">
                        <named-content content-type="geo-json" specific-use="{&#34;type&#34;:&#34;Point&#34;,&#34;coordinates&#34;:[100.708056,7.793611]}" id="NCID0EZCBG" xlink:type="simple">7°47'37"N, 100°42'29"E</named-content>
                      </named-content>
                    </td><td rowspan="1" colspan="1">24.6</td><td rowspan="1" colspan="1">Slightly muddy soil</td></tr><tr><td rowspan="1" colspan="1">
                      <bold>S49</bold>
                    </td><td rowspan="1" colspan="1">21/2/2015 (2)</td><td rowspan="1" colspan="1">
                      <named-content xmlns:xlink="http://www.w3.org/1999/xlink" content-type="dwc:verbatimCoordinates" xlink:type="simple">
                        <named-content content-type="geo-json" specific-use="{&#34;type&#34;:&#34;Point&#34;,&#34;coordinates&#34;:[100.735000,7.706944]}" id="NCID0EVDBG" xlink:type="simple">7°42'25"N, 100°44'6"E</named-content>
                      </named-content>
                    </td><td rowspan="1" colspan="1">24.7</td><td rowspan="1" colspan="1">Slightly muddy soil</td></tr><tr><td rowspan="1" colspan="1">
                      <bold>S50</bold>
                    </td><td rowspan="1" colspan="1">27/02/2015 (1)</td><td rowspan="1" colspan="1">
                      <named-content xmlns:xlink="http://www.w3.org/1999/xlink" content-type="dwc:verbatimCoordinates" xlink:type="simple">
                        <named-content content-type="geo-json" specific-use="{&#34;type&#34;:&#34;Point&#34;,&#34;coordinates&#34;:[100.782500,7.583333]}" id="NCID0EREBG" xlink:type="simple">7°35'00"N, 100°46'57"E</named-content>
                      </named-content>
                    </td><td rowspan="1" colspan="1">24</td><td rowspan="1" colspan="1">Muddy with sand and shells, greenish brown</td></tr><tr><td rowspan="1" colspan="1">
                      <bold>S54</bold>
                    </td><td rowspan="1" colspan="1">21/2/2015 (2)</td><td rowspan="1" colspan="1">
                      <named-content xmlns:xlink="http://www.w3.org/1999/xlink" content-type="dwc:verbatimCoordinates" xlink:type="simple">
                        <named-content content-type="geo-json" specific-use="{&#34;type&#34;:&#34;Point&#34;,&#34;coordinates&#34;:[100.700556,7.432500]}" id="NCID0ENFBG" xlink:type="simple">7°25'57"N, 100°42'2"E</named-content>
                      </named-content>
                    </td><td rowspan="1" colspan="1">15</td><td rowspan="1" colspan="1">Muddy with shells</td></tr><tr><td rowspan="1" colspan="1">
                      <bold>S55</bold>
                    </td><td rowspan="1" colspan="1">14/7/2015 (1)</td><td rowspan="1" colspan="1">
                      <named-content xmlns:xlink="http://www.w3.org/1999/xlink" content-type="dwc:verbatimCoordinates" xlink:type="simple">
                        <named-content content-type="geo-json" specific-use="{&#34;type&#34;:&#34;Point&#34;,&#34;coordinates&#34;:[100.625000,7.737778]}" id="NCID0EJGBG" xlink:type="simple">7°44'16"N, 100°37'30"E</named-content>
                      </named-content>
                    </td><td rowspan="1" colspan="1">21</td><td rowspan="1" colspan="1">Muddy with shells</td></tr><tr><td rowspan="1" colspan="1">
                      <bold>S58</bold>
                    </td><td rowspan="1" colspan="1">30/9/2011 (2)</td><td rowspan="1" colspan="1">
                      <named-content xmlns:xlink="http://www.w3.org/1999/xlink" content-type="dwc:verbatimCoordinates" xlink:type="simple">
                        <named-content content-type="geo-json" specific-use="{&#34;type&#34;:&#34;Point&#34;,&#34;coordinates&#34;:[100.669444,7.561944]}" id="NCID0EFHBG" xlink:type="simple">7°33'43"N, 100°40'10"E</named-content>
                      </named-content>
                    </td><td rowspan="1" colspan="1">20</td><td rowspan="1" colspan="1">Muddy with sand and shells</td></tr></tbody></table></table-wrap><table-wrap id="T1" position="float" orientation="portrait"><label>Table 1.</label><caption><p>Comparative morphological characteristics of species belonging to the subgenus <tp:taxon-name><tp:taxon-name-part taxon-name-part-type="genus" reg="Aricidea">Aricidea</tp:taxon-name-part></tp:taxon-name> (<tp:taxon-name><tp:taxon-name-part taxon-name-part-type="genus" reg="Aricidea"/><tp:taxon-name-part taxon-name-part-type="subgenus" reg="Aricidea">Aricidea</tp:taxon-name-part>)</tp:taxon-name> Webster, 1879.</p></caption><table id="TID0E6NAE" rules="all"><tbody><tr><th rowspan="1" colspan="1">Species</th><th rowspan="1" colspan="1">Prostomium</th><th rowspan="1" colspan="1">Eyes</th><th rowspan="1" colspan="1">Antenna (end at chaetiger)</th><th rowspan="1" colspan="1">Branchiae from chaetiger</th><th rowspan="1" colspan="1">Notopodial postchaetal lobes (at body region)</th><th rowspan="1" colspan="1">Modified neurochaetae</th><th rowspan="1" colspan="1">Modified chaetae from chaetiger</th><th rowspan="1" colspan="1">Type locality</th></tr><tr><td rowspan="1" colspan="1"><tp:taxon-name><tp:taxon-name-part taxon-name-part-type="genus" reg="Aricidea">Aricidea</tp:taxon-name-part></tp:taxon-name> (<tp:taxon-name><tp:taxon-name-part taxon-name-part-type="genus" reg="Aricidea"/><tp:taxon-name-part taxon-name-part-type="subgenus" reg="Aricidea">Aricidea</tp:taxon-name-part></tp:taxon-name>) <tp:taxon-name><tp:taxon-name-part taxon-name-part-type="genus" reg="Aricidea"/><tp:taxon-name-part taxon-name-part-type="subgenus" reg="Aricidea"/><tp:taxon-name-part taxon-name-part-type="species" reg="capensis">capensis</tp:taxon-name-part></tp:taxon-name> Day, 1961</td><td rowspan="1" colspan="1">Elongate cone, tapered anteriorly</td><td rowspan="1" colspan="1">Absent</td><td rowspan="1" colspan="1">Long, faintly annulated; to chaetiger 2</td><td rowspan="1" colspan="1">4 to 17</td><td rowspan="1" colspan="1">Prebranchial: small. Branchial: enlarged. Posterior: very slender, threadlike</td><td rowspan="1" colspan="1">Bidentate hooked, with enlarged long spine on concave side of stem</td><td rowspan="1" colspan="1">Posterior chaetigers</td><td rowspan="1" colspan="1">South Africa</td></tr><tr><td rowspan="1" colspan="1"><tp:taxon-name><tp:taxon-name-part taxon-name-part-type="genus" reg="Aricidea">Aricidea</tp:taxon-name-part></tp:taxon-name> (<tp:taxon-name><tp:taxon-name-part taxon-name-part-type="genus" reg="Aricidea"/><tp:taxon-name-part taxon-name-part-type="subgenus" reg="Aricidea">Aricidea</tp:taxon-name-part></tp:taxon-name>) <tp:taxon-name><tp:taxon-name-part taxon-name-part-type="genus" reg="Aricidea"/><tp:taxon-name-part taxon-name-part-type="subgenus" reg="Aricidea"/><tp:taxon-name-part taxon-name-part-type="species" reg="capensis">capensis</tp:taxon-name-part> <tp:taxon-name-part taxon-name-part-type="subspecies" reg="bansei">bansei</tp:taxon-name-part></tp:taxon-name> Laubier &amp; Ramos, 1974</td><td rowspan="1" colspan="1">Elongate, longer than wide</td><td rowspan="1" colspan="1">When present, one pair (red)</td><td rowspan="1" colspan="1">Long, annulated, moniliform; to chaetiger 2</td><td rowspan="1" colspan="1">4 to 12–13</td><td rowspan="1" colspan="1">Chaetigers 1–2 rudimentary; well developed from chaetiger 3. Posterior: very long</td><td rowspan="1" colspan="1">Hooked, with 1-3 secondary teeth on principal tooth; with a subterminal spine on concave side of stem</td><td rowspan="1" colspan="1">22–27</td><td rowspan="1" colspan="1">Northwestern Mediterranean Sea; Adriatic Sea</td></tr><tr><td rowspan="1" colspan="1"><tp:taxon-name><tp:taxon-name-part taxon-name-part-type="genus" reg="Aricidea">Aricidea</tp:taxon-name-part></tp:taxon-name> (<tp:taxon-name><tp:taxon-name-part taxon-name-part-type="genus" reg="Aricidea"/><tp:taxon-name-part taxon-name-part-type="subgenus" reg="Aricidea">Aricidea</tp:taxon-name-part></tp:taxon-name>) <tp:taxon-name><tp:taxon-name-part taxon-name-part-type="genus" reg="Aricidea"/><tp:taxon-name-part taxon-name-part-type="subgenus" reg="Aricidea"/><tp:taxon-name-part taxon-name-part-type="species" reg="curviseta">curviseta</tp:taxon-name-part></tp:taxon-name> Day, 1963</td><td rowspan="1" colspan="1">Blunted triangular</td><td rowspan="1" colspan="1">Absent</td><td rowspan="1" colspan="1">Short, not reaching the tip of prostomium</td><td rowspan="1" colspan="1">4 to 40</td><td rowspan="1" colspan="1">Prebranchial and branchial: short, conical; slender. Posterior: as slender filament</td><td rowspan="1" colspan="1">Thick stem directly transferring into slender spine</td><td rowspan="1" colspan="1">Postbranchial chaetigers</td><td rowspan="1" colspan="1">South Africa</td></tr><tr><td rowspan="1" colspan="1"><tp:taxon-name><tp:taxon-name-part taxon-name-part-type="genus" reg="Aricidea">Aricidea</tp:taxon-name-part></tp:taxon-name> (<tp:taxon-name><tp:taxon-name-part taxon-name-part-type="genus" reg="Aricidea"/><tp:taxon-name-part taxon-name-part-type="subgenus" reg="Aricidea">Aricidea</tp:taxon-name-part></tp:taxon-name>) <tp:taxon-name><tp:taxon-name-part taxon-name-part-type="genus" reg="Aricidea"/><tp:taxon-name-part taxon-name-part-type="subgenus" reg="Aricidea"/><tp:taxon-name-part taxon-name-part-type="species" reg="fragilis">fragilis</tp:taxon-name-part></tp:taxon-name> Webster, 1879</td><td rowspan="1" colspan="1">Triangular, rounded anteriorly</td><td rowspan="1" colspan="1">One pair, small (usually not visible when preserved)</td><td rowspan="1" colspan="1">Short, subulate; to chaetiger 2</td><td rowspan="1" colspan="1">4 to 53–63</td><td rowspan="1" colspan="1">Chaetiger 1–2: short, digitiform. Chaetiger 3 and branchial: longer, wider basally. Posterior: digitiform to filiform</td><td rowspan="1" colspan="1">Pseudoarticulate, stouter basally, partially or completely fracturing at the midpoint</td><td rowspan="1" colspan="1">4–5 post-branchial chaetigers</td><td rowspan="1" colspan="1">Chesapeake Bay, off Eastern shore, Virginia</td></tr><tr><td rowspan="1" colspan="1"><tp:taxon-name><tp:taxon-name-part taxon-name-part-type="genus" reg="Aricidea">Aricidea</tp:taxon-name-part></tp:taxon-name> (<tp:taxon-name><tp:taxon-name-part taxon-name-part-type="genus" reg="Aricidea"/><tp:taxon-name-part taxon-name-part-type="subgenus" reg="Aricidea">Aricidea</tp:taxon-name-part></tp:taxon-name>) <tp:taxon-name><tp:taxon-name-part taxon-name-part-type="genus" reg="Aricidea"/><tp:taxon-name-part taxon-name-part-type="subgenus" reg="Aricidea"/><tp:taxon-name-part taxon-name-part-type="species" reg="longicirrata">longicirrata</tp:taxon-name-part></tp:taxon-name> Hartmann-Schröder, 1965</td><td rowspan="1" colspan="1">Pin shaped, tapered anteriorly</td><td rowspan="1" colspan="1">Absent</td><td rowspan="1" colspan="1">Short; to chaetiger 1</td><td rowspan="1" colspan="1">4 up to 17</td><td rowspan="1" colspan="1">Chaetiger 1–2: short, tuberculate. Chaetiger3: digitate. Branchial: threadlike. Posterior: shorter</td><td rowspan="1" colspan="1">Acicular, hooked, with slender subterminal spine on concave side of stem</td><td rowspan="1" colspan="1">13</td><td rowspan="1" colspan="1">Chile</td></tr><tr><td rowspan="1" colspan="1"><tp:taxon-name><tp:taxon-name-part taxon-name-part-type="genus" reg="Aricidea">Aricidea</tp:taxon-name-part></tp:taxon-name> (<tp:taxon-name><tp:taxon-name-part taxon-name-part-type="genus" reg="Aricidea"/><tp:taxon-name-part taxon-name-part-type="subgenus" reg="Aricidea">Aricidea</tp:taxon-name-part></tp:taxon-name>) <tp:taxon-name><tp:taxon-name-part taxon-name-part-type="genus" reg="Aricidea"/><tp:taxon-name-part taxon-name-part-type="subgenus" reg="Aricidea"/><tp:taxon-name-part taxon-name-part-type="species" reg="longobranchiata">longobranchiata</tp:taxon-name-part></tp:taxon-name> Day, 1961</td><td rowspan="1" colspan="1">Roughly cordate, bluntly rounded anteriorly</td><td rowspan="1" colspan="1">Absent</td><td rowspan="1" colspan="1">Very long; to chaetiger 5</td><td rowspan="1" colspan="1">4 to 21</td><td rowspan="1" colspan="1">Prebranchial and branchial: cirriform with basal enlargement. Posterior: very short, slender</td><td rowspan="1" colspan="1">Acicular, hooked, with enlarged long spine on concave side of stem</td><td rowspan="1" colspan="1">Posterior chaetigers</td><td rowspan="1" colspan="1">South Africa</td></tr><tr><td rowspan="1" colspan="1"><tp:taxon-name><tp:taxon-name-part taxon-name-part-type="genus" reg="Aricidea">Aricidea</tp:taxon-name-part></tp:taxon-name> (<tp:taxon-name><tp:taxon-name-part taxon-name-part-type="genus" reg="Aricidea"/><tp:taxon-name-part taxon-name-part-type="subgenus" reg="Aricidea">Aricidea</tp:taxon-name-part></tp:taxon-name>) <tp:taxon-name><tp:taxon-name-part taxon-name-part-type="genus" reg="Aricidea"/><tp:taxon-name-part taxon-name-part-type="subgenus" reg="Aricidea"/><tp:taxon-name-part taxon-name-part-type="species" reg="minima">minima</tp:taxon-name-part></tp:taxon-name> Strelzov, 1973</td><td rowspan="1" colspan="1">Elongated, conical, tapered anteriorly</td><td rowspan="1" colspan="1">Absent</td><td rowspan="1" colspan="1">Thickened; to chaetiger 2</td><td rowspan="1" colspan="1">4 to 19</td><td rowspan="1" colspan="1">Chaetigers 1–2: tuberculate. Chaetiger 3 and branchial: long with asymmetrical enlargement. Posterior: thin, longer.</td><td rowspan="1" colspan="1">Pseudoarticulate</td><td rowspan="1" colspan="1">Last branchial chaetiger</td><td rowspan="1" colspan="1">Patagonia, South America</td></tr><tr><td rowspan="1" colspan="1"><tp:taxon-name><tp:taxon-name-part taxon-name-part-type="genus" reg="Aricidea">Aricidea</tp:taxon-name-part></tp:taxon-name> (<tp:taxon-name><tp:taxon-name-part taxon-name-part-type="genus" reg="Aricidea"/><tp:taxon-name-part taxon-name-part-type="subgenus" reg="Aricidea">Aricidea</tp:taxon-name-part></tp:taxon-name>) <tp:taxon-name><tp:taxon-name-part taxon-name-part-type="genus" reg="Aricidea"/><tp:taxon-name-part taxon-name-part-type="subgenus" reg="Aricidea"/><tp:taxon-name-part taxon-name-part-type="species" reg="minuta">minuta</tp:taxon-name-part></tp:taxon-name> Southward, 1956</td><td rowspan="1" colspan="1">Conical</td><td rowspan="1" colspan="1">Absent</td><td rowspan="1" colspan="1">Short, bi- or triarticutlate; to chaetiger 1</td><td rowspan="1" colspan="1">4 to 16</td><td rowspan="1" colspan="1">Chaetiger 1–2: very short, tuberculate. Chaetiger3: digitiform, slender. Branchial small. Posterior: thinner</td><td rowspan="1" colspan="1">Pseudoarticulate</td><td rowspan="1" colspan="1">Unknown</td><td rowspan="1" colspan="1">Irish Sea and Baltic Sea</td></tr><tr><td rowspan="1" colspan="1"><tp:taxon-name><tp:taxon-name-part taxon-name-part-type="genus" reg="Aricidea">Aricidea</tp:taxon-name-part></tp:taxon-name> (<tp:taxon-name><tp:taxon-name-part taxon-name-part-type="genus" reg="Aricidea"/><tp:taxon-name-part taxon-name-part-type="subgenus" reg="Aricidea">Aricidea</tp:taxon-name-part></tp:taxon-name>) <tp:taxon-name><tp:taxon-name-part taxon-name-part-type="genus" reg="Aricidea"/><tp:taxon-name-part taxon-name-part-type="subgenus" reg="Aricidea"/><tp:taxon-name-part taxon-name-part-type="species" reg="multiantennata">multiantennata</tp:taxon-name-part></tp:taxon-name> Lovell, 2002</td><td rowspan="1" colspan="1">Triangular, bulbous end</td><td rowspan="1" colspan="1">Faded eyespot present</td><td rowspan="1" colspan="1">Five short tapering digitate branches</td><td rowspan="1" colspan="1">4 to 27–28</td><td rowspan="1" colspan="1">Prebranchial: digitate. Branchial and posterior: filiform</td><td rowspan="1" colspan="1">Pseudoarticulate, with a fringe on the convex side</td><td rowspan="1" colspan="1">37–39</td><td rowspan="1" colspan="1">Phuket, Andaman Sea, Thailand</td></tr><tr><td rowspan="1" colspan="1"><tp:taxon-name><tp:taxon-name-part taxon-name-part-type="genus" reg="Aricidea">Aricidea</tp:taxon-name-part></tp:taxon-name> (<tp:taxon-name><tp:taxon-name-part taxon-name-part-type="genus" reg="Aricidea"/><tp:taxon-name-part taxon-name-part-type="subgenus" reg="Aricidea">Aricidea</tp:taxon-name-part></tp:taxon-name>) <tp:taxon-name><tp:taxon-name-part taxon-name-part-type="genus" reg="Aricidea"/><tp:taxon-name-part taxon-name-part-type="subgenus" reg="Aricidea"/><tp:taxon-name-part taxon-name-part-type="species" reg="petacalcoensis">petacalcoensis</tp:taxon-name-part></tp:taxon-name> de León-González et al., 2006</td><td rowspan="1" colspan="1">Conical, rounded anteriorly</td><td rowspan="1" colspan="1">Absent</td><td rowspan="1" colspan="1">Short, bifurcate; to chaetiger 1</td><td rowspan="1" colspan="1">4 to 13–14</td><td rowspan="1" colspan="1">Chaetiger 1–2: absent. Chaetiger 3 and branchial: digitate. Posterior: increasing in size</td><td rowspan="1" colspan="1">Distally curved, with a subterminal spine on concave side of shaft</td><td rowspan="1" colspan="1">21</td><td rowspan="1" colspan="1">Western Mexico</td></tr><tr><td rowspan="1" colspan="1"><tp:taxon-name><tp:taxon-name-part taxon-name-part-type="genus" reg="Aricidea">Aricidea</tp:taxon-name-part></tp:taxon-name> (<tp:taxon-name><tp:taxon-name-part taxon-name-part-type="genus" reg="Aricidea"/><tp:taxon-name-part taxon-name-part-type="subgenus" reg="Aricidea">Aricidea</tp:taxon-name-part></tp:taxon-name>) <tp:taxon-name><tp:taxon-name-part taxon-name-part-type="genus" reg="Aricidea"/><tp:taxon-name-part taxon-name-part-type="subgenus" reg="Aricidea"/><tp:taxon-name-part taxon-name-part-type="species" reg="pseudoarticulata">pseudoarticulata</tp:taxon-name-part></tp:taxon-name> Hobson, 1972</td><td rowspan="1" colspan="1">Triangular</td><td rowspan="1" colspan="1">Absent</td><td rowspan="1" colspan="1">Short, clavate with terminal papilla (bottle-shaped); chaetiger 1</td><td rowspan="1" colspan="1">4 to 14–16</td><td rowspan="1" colspan="1">Prebranchial: short. Branchial: longer, broad at base. Posterior: longer, cirriform</td><td rowspan="1" colspan="1">1) pseudoarticulate, long appendage; 2) tapered to hairlike tip; 3) hooked with hairlike tip; 4) hooked without hairlike tip</td><td rowspan="1" colspan="1">28–35</td><td rowspan="1" colspan="1">Southern California</td></tr><tr><td rowspan="1" colspan="1"><tp:taxon-name><tp:taxon-name-part taxon-name-part-type="genus" reg="Aricidea">Aricidea</tp:taxon-name-part></tp:taxon-name> (<tp:taxon-name><tp:taxon-name-part taxon-name-part-type="genus" reg="Aricidea"/><tp:taxon-name-part taxon-name-part-type="subgenus" reg="Aricidea">Aricidea</tp:taxon-name-part></tp:taxon-name>) <tp:taxon-name><tp:taxon-name-part taxon-name-part-type="genus" reg="Aricidea"/><tp:taxon-name-part taxon-name-part-type="subgenus" reg="Aricidea"/><tp:taxon-name-part taxon-name-part-type="species" reg="rosea">rosea</tp:taxon-name-part></tp:taxon-name> Reish, 1968</td><td rowspan="1" colspan="1">Triangular, rounded anteriorly</td><td rowspan="1" colspan="1">Absent</td><td rowspan="1" colspan="1">Slender; to chaetiger 2</td><td rowspan="1" colspan="1">4 to 14–15</td><td rowspan="1" colspan="1">Cirriform</td><td rowspan="1" colspan="1">Curved acicular with a subterminal spine on the concave side and pointed hood</td><td rowspan="1" colspan="1">Around 20–25</td><td rowspan="1" colspan="1">Los Angeles Bay, Gulf of California</td></tr><tr><td rowspan="1" colspan="1"><tp:taxon-name><tp:taxon-name-part taxon-name-part-type="genus" reg="Aricidea">Aricidea</tp:taxon-name-part></tp:taxon-name> (<tp:taxon-name><tp:taxon-name-part taxon-name-part-type="genus" reg="Aricidea"/><tp:taxon-name-part taxon-name-part-type="subgenus" reg="Aricidea">Aricidea</tp:taxon-name-part></tp:taxon-name>) <tp:taxon-name><tp:taxon-name-part taxon-name-part-type="genus" reg="Aricidea"/><tp:taxon-name-part taxon-name-part-type="subgenus" reg="Aricidea"/><tp:taxon-name-part taxon-name-part-type="species" reg="sanmartini">sanmartini</tp:taxon-name-part></tp:taxon-name> Aguado &amp; López, 2003</td><td rowspan="1" colspan="1">Triangular, rounded anteriorly</td><td rowspan="1" colspan="1">Two pairs</td><td rowspan="1" colspan="1">Very long; to chaetiger 9</td><td rowspan="1" colspan="1">4 to 20</td><td rowspan="1" colspan="1">Chaetiger 1–2: very short. From chaetiger 3: strong, longer. Posterior: short, slender</td><td rowspan="1" colspan="1">Thick, hooked, with a very long subterminal spine</td><td rowspan="1" colspan="1">20–21</td><td rowspan="1" colspan="1">Coiba Island, Panama</td></tr><tr><td rowspan="1" colspan="1"><tp:taxon-name><tp:taxon-name-part taxon-name-part-type="genus" reg="Aricidea">Aricidea</tp:taxon-name-part></tp:taxon-name> (<tp:taxon-name><tp:taxon-name-part taxon-name-part-type="genus" reg="Aricidea"/><tp:taxon-name-part taxon-name-part-type="subgenus" reg="Aricidea">Aricidea</tp:taxon-name-part></tp:taxon-name>) <tp:taxon-name><tp:taxon-name-part taxon-name-part-type="genus" reg="Aricidea"/><tp:taxon-name-part taxon-name-part-type="subgenus" reg="Aricidea"/><tp:taxon-name-part taxon-name-part-type="species" reg="thailandica">thailandica</tp:taxon-name-part></tp:taxon-name> Lovell, 2002</td><td rowspan="1" colspan="1">Triangular</td><td rowspan="1" colspan="1">One pair</td><td rowspan="1" colspan="1">With 2–3 pseudoarticulate branches, each with subdistal swelling tapering to filiform tip</td><td rowspan="1" colspan="1">4 to 18–24</td><td rowspan="1" colspan="1">Prebranchial: papillary, longer at chaetiger 3. Branchial: digitate. Posterior: filiform</td><td rowspan="1" colspan="1">Acicular, recurved tip, with terminal arista and hood emerging from concave side</td><td rowspan="1" colspan="1">34</td><td rowspan="1" colspan="1">Phuket, Andaman Sea, Thailand</td></tr><tr><td rowspan="1" colspan="1"><tp:taxon-name><tp:taxon-name-part taxon-name-part-type="genus" reg="Aricidea">Aricidea</tp:taxon-name-part></tp:taxon-name> (<tp:taxon-name><tp:taxon-name-part taxon-name-part-type="genus" reg="Aricidea"/><tp:taxon-name-part taxon-name-part-type="subgenus" reg="Aricidea">Aricidea</tp:taxon-name-part></tp:taxon-name>) <tp:taxon-name><tp:taxon-name-part taxon-name-part-type="genus" reg="Aricidea"/><tp:taxon-name-part taxon-name-part-type="subgenus" reg="Aricidea"/><tp:taxon-name-part taxon-name-part-type="species" reg="wassi">wassi</tp:taxon-name-part></tp:taxon-name> Pettibone, 1965</td><td rowspan="1" colspan="1">Conical, elongated</td><td rowspan="1" colspan="1">Absent</td><td rowspan="1" colspan="1">Long, articulate (12 articles); to chaetiger 4</td><td rowspan="1" colspan="1">4 to 13–21</td><td rowspan="1" colspan="1">Prebranchial: tuberculate. Branchial: cirriform. Posterior: very slender, threadlike</td><td rowspan="1" colspan="1">Acicular, hooked, with enlarged subterminal spine on concave side of stem</td><td rowspan="1" colspan="1">22–40</td><td rowspan="1" colspan="1">Northwestern Atlantic Ocean</td></tr><tr><td rowspan="1" colspan="1"><tp:taxon-name><tp:taxon-name-part taxon-name-part-type="genus" reg="Aricidea">Aricidea</tp:taxon-name-part></tp:taxon-name> (<tp:taxon-name><tp:taxon-name-part taxon-name-part-type="genus" reg="Aricidea"/><tp:taxon-name-part taxon-name-part-type="subgenus" reg="Aricidea">Aricidea</tp:taxon-name-part></tp:taxon-name>) <tp:taxon-name><tp:taxon-name-part taxon-name-part-type="genus" reg="Aricidea"/><tp:taxon-name-part taxon-name-part-type="subgenus" reg="Aricidea"/><tp:taxon-name-part taxon-name-part-type="species" reg="thammapinanae">thammapinanae</tp:taxon-name-part></tp:taxon-name> sp. nov.</td><td rowspan="1" colspan="1">Conical, distally rounded</td><td rowspan="1" colspan="1">One pair</td><td rowspan="1" colspan="1">Short, biarticulate; to chaetiger 1</td><td rowspan="1" colspan="1">4 to 7–11</td><td rowspan="1" colspan="1">First two short, third larger, broadly triangular, with a short round distal protuberance; digitiform in branchial region; slender posteriorly</td><td rowspan="1" colspan="1">Bidentate hooked, with distal pubescence, with a very long subterminal spine on concave side of shaft</td><td rowspan="1" colspan="1">10–19</td><td rowspan="1" colspan="1">Songkhla Sea, Gulf of Thailand</td></tr></tbody></table></table-wrap></tp:treatment-sec><ref-list><ref id="B4"><mixed-citation xmlns:xlink="http://www.w3.org/1999/xlink" xlink:type="simple"><person-group><name name-style="western"><surname>Day</surname><given-names>JH</given-names></name></person-group> (<year>1961</year>) <article-title>The Polychaete Fauna of South Africa. Part 6. Sedentary species dredged off Cape coasts with a few new records from the shore.</article-title><source>Journal of the Linnean Society of London</source><volume>44</volume>(<issue>299</issue>): <fpage>463</fpage>–<lpage>560</lpage>. <ext-link xlink:type="simple" ext-link-type="doi" xlink:href="10.1111/j.1096-3642.1961.tb01623.x">https://doi.org/10.1111/j.1096-3642.1961.tb01623.x</ext-link></mixed-citation></ref></ref-list></tp:taxon-treatment>
